# Supplementary material for: Identification and characterization of ERV-W-like sequences in Platyrrhini species provides new insights into the evolutionary history of ERV-W in primates
Source: Mob DNA. 2020 Feb 1;11:6. doi: 10.1186/s13100-020-0203-2 (PMC6995185; doi:10.1186/s13100-020-0203-2)
Supplement: Supplementary file 5 — Additional file 5. Fasta alignment of ERV-W proviral sequences retrieved from marmoset and squirrel monkey genome assemblies. A total of 59 and 71 reasonably complete ERV-W proviruses, i.e. having intact LTRs and internal portions, were retrieved from marmoset and squirrel monkey genome assemblies, respectively, and aligned with respect to the corresponding proviral consensus sequences [15]. [file 13100_2020_203_MOESM5_ESM.fasta]

>ERV_1-1CJa_LTR_INT_LTR
tgagg-----------------------------------------------------------------gactgtg-ttaag------------------------------------------------gaacttct---------------------------------------------cttcccg------------------------------------------------------------------------------------gg-tccgcga--ggggc-----------------------------gtggtttcaaaggcag----------------------------------------------------------------------------------------------------------------------------------------------------------------------------------------------------------------------------------------------------------------------------------------------------------------------------------------------------------------------gagtttc----------------------------------------------------------------------------------------------------------------------------------------------------------------------------------------------ccggctcc--------acg--------------------------------------------------------------------------------------------------------------cctccatccgggaaccagaggggtttcaa---------------------------------------------------------atgtaaagttc----------------------tttg-tct-g-------------------------------------------------------------------------------------------------------------------------------------------------------------------------------------------------------------------------------------------------------------------------------------------------------------------------------------ggtttccc------g-------------------------------------------------------------cgcgcgggc---------------------------------------------------------------------------------------------------------------------------------------------------------taggtagg------gaaagccagg-----------------------------------------------------------------------------------------------------------------------------------------------------------------tgaggctcctttgtccc---------------------------------------------------------------------------------------------------------------------------------------------------------------------------------------------------------------------------------------------------------------------------------------------aa--------------------------------------------------aaanccc---------------------------------------------------------------------------------------------------------------------------------------gccgaaagctc---------------------------tgggaggagggggctctgta-----------------actcagagttgtggaccaagcagccaatcc---------------ggtatcag-agtc-a------------------------aagatcaa------------------tcactccagaggaagtttg--------------------aaagaac-------------------------tcctctcatt---------------------------------ggacg----agaaca-tgaatgggga---------------gggaataactc-aagggttaa------------------------------------------aa-----------------------------------------------------------------------ctccagctg--------------------------ctccttac---------------------------------------------------------------ctatacg-----ga-ttcct----------------------------------------------------------------------------------------------------------------------------------------------------------------------------------------------------------------------------------------------------------------------------------------------------------------------------------------------------------------------------------------------------------tctct-----ggg-----------------------------------------------------tcccctccc----acg----------acagcgtgggagct-gtctc-----------------------------------------------------------------------------------------------------------------------------------------------------------------------------------------------------------------------------------------------------tctctctct--------------------------------------------ctc---------------------------------------------------------------tctct-------------------------------------------------------------------------------------------------------------------------------------------------------------------------------------------------------------------------------------------------------------------------------------------------------------------------------------------------------------------------------------------------------------------------ct----------------------------------------------------------------------------------------------------------------------------------------------------------------------------------------------------------------------------------------------------------------------------------------------------------------------------------------------gtctaa---------taaat----------------cgcttttccgcaaaa------------------------------------ctc---tttg-ggtccacga-tatttattcgaacggc--------------------------------aaactca----ccgcgcc-tccg--------------gg--------------gcccct--------ttccccattcttc------------ggggtt-agngaggccaagaacct-----------------------------------------------cttcggaact------------------------------------------------gg--------gagctggg--------------------------------------------------------------------------------------------------tacg---------------------------------------------------------------------ctcccccgg----------------------------------------------------------------------------------------------------------------------------------------------------------------------------------------------------------------------------------------------------ttacact-ttcccttc------ttttaaatttgtt------------------aaggaggt--------------------------------------------------------------------------------------------------------------------------------------------------------------------------------------------------------------------------------------------------------------------------------------------------------------------------------------------------------------------------------------------------------------------------------------------------------------------------------------------------------------------------------------------------------------------------------------------aaaa----------------accgggcgcc----------------------------------------------------------------------------------------------------------------------------------------------------------------tgtca-gccatctaag------------agcgactagcg-------------------------tggccg-------------------ctgg-------------ct-------------------------------------------------------------------------------------------------------------------------------------------------------------------------------------------------------------------------------------------------------------------------------------------------------------------------------------------------------------aaagacacg---------------------------------------------------ggt-gtcagg--------ctttctggga------------------------acgga----------------------------------------------------------ctctc-t---------------aacaa-----------------------------------------------------------------------------------------------------------------------------------------------------------------------------------------------------------------------------------------------------------------------------------------------------------------------------------------------------------------------------------------------------------------------------cccccagctcttcggaac---------------------------------------------------------------------------------------------------------------------tgggagcgttggt--------------------------------------------------------------------tag-------------------cc---------------------------------------------------------ccgaaccagct-tcc--cttt-cttg-----------------------------------------ctgttctttctttc-------------------------------------------------------------------------------------------------------tctgggccaagctg------------------------------------------------------------agggtcggca-----------------------------------------ggaggaaa------g--------------tggtcccgaactcccggttc----------------------------agt-ccgttg-----------------------------------------------------------------------------------------------------aggttgtggccctgcttaga------------cctcct---------------------------------------------------------------------------------aagaaaaagccgccta--------------tgcgagcc-----------------------acgcccag-------------------------------------------------------cct------ttcaga-ccccaacc-tcctg-----------------------------------------tgtc------------------------------------------------------------------------------------------------------------------------------cc-----------------------t--------------ggctctt----------tcctctaagatattt-------cctaca------catgaggctattacccttcttgc----taggactttga----------------------------------g--------------------------gc----tcttggggtggcagtccagggacccttgcccgtggtgccctca----------ggcttatg-------------------------------------------------------------------------------------------------------------------------------------------cctatg----------------------------------------------------------------------------------------------------------------------------------------------aggacc-------------------------------tcctacagt-at--------aaatacaca-gggc--------------------------------------------------------------------------------------------------------------------------------------cagttcccttagtccgcagtgctaggttatgtcctaa-----------cggagccagag-tc--------tatcagtgg--------------------------------gtactg-gagg-ctat--------------------aggacattgt-------------------gttttttttt---------------gtca-cc------------------cgcaa-tttccc---------------aatccaa-------------------------------------------------------------------------------------------------------------ctgagtggtgcc--------------------agaatc-cgatgacgt-------------acaatt-----------tgtcttgcctaggattgg----c----------------------------------------------------------------------------------------------------------------------------------------------------------------------------------------------------------------------------------------------------------------------------------------------------------------------------------------------------------------------------------------------------------------------------------------------------------------------------------------------------------------------------------------------------tctcc------------------------------------gtacggca-gaacttctccatctagaataccata-------------------gtcagacctgg--tccgaggctcaaatagt----------------------------------taattacaggccccacaaccc----------t-agggcatattcc-------------tacgatggaaagtggggt----gggggaggaggcccgggtcctgaggg------ca-ttgttc----c---ggcctc-----ggccatg--cgg-----ccagccattaccttct-------------------------------------------------------------------------------------------------------------------------------------------------------------------------------------------------------------------------------tt---------------------------------------------------------------------------------------------------------------------------------------------------------------------------------------------------------------------------------------------------------------------------------------------------------------------------------------------------------------------------------------------------------------------------aagattgttgtgct---------------------------taga-gg---------c----------------------------------------------------------------------------------------------------------------------ccctcccaaggag---------------------------------------------------------------------------------------------------------------------------------tttatcct-------------------------------------------------------------------------------------------------------------------------------------------------------------------------------------------------------------------------------------------------------------cct-agggcagctttatggt---------------------------------------------------------------------------caggcctatg------------ttaattgaa------------ctcttgctagggaatat-------------tg---gcacc-------catcgcccaagcctc-----------------------actggcctggttct----------------------tcaaggacgcgcc------------g-----gtaca-------g-ggcc------actaatcccgg----------cag-----------tcc--------ccatgtcctta-----tggtgg------cca-taaggacatgtagac-------------------agtga--------------------------ggtgtgccca-tgacgccggtaa---------------------------------------------------------gcgtgatt-aaacccggcacat------------------------------------------ggggg-----------------gcccagaa-------------------------------------gat----------gatcacgcatctag------------------------------------------------------------------------------------------ggcgc-aagg-aaactacgaggtgc-------------------------------------------------------------tataac--------------------------------------------------------------------------------------------------------------------------------------------------------------------------------------------------------------------------------------------------------------------------------------------------------------------------------------------------------------------------------------------------------------------------------------------------------tgggg----------gatgccccagg-----------------------------------------------gctagcag--------------------------------------------------------------------------------------------------------------------------------------------------------------------------------------------------------------------------------------------------------------------------------------------------------------------ttgcaa----ggaataa--ccagg---------------------------------------------------ga----------tgcggg----------------------------------------------------------------------------------------------------------------------------------------------cgtccctgtgttcga-tttcaga-------------------------------------------------------------------------tgggtgc-tactc-------------------------------------ttcccaaggc------------------------------------------aaaat-------------------caccct----t-aaagtgtatcctggataa---ctgggaccaattt---------ga-------------------------cccacgatctttgaa------------gaagaagcg----------------------------------gctc---------------------a-----tttttctctgccgaac--------------------------------------agcgtggcc-------------------g----cgatacc---------------------ctctgccgagtgg-agaaacctggcctcctaagggaagtat--------aaattataacacc---mttctac--------------------aattagacc----------tg-t-tc----tgt-aagagggaaggtaaat--------ggattgaggtcccctatg------tgcaa-gttttctttt-----------------------------------------------------------ctctaagggataatcctcagctatgtaaggcctgtaacct-atacccta---------------------ctgg-cccctcc----tcagg-----actaccccca-catttaggactccctgtggctcctccctccaccgatg-------ctg----accaggtctcctcagctcc-tat---aacccaagaggagtcagggaaggccg-aaacggccaaggcacctcaggctac------------taggatgcccca-------------------------------------------------------------------------------------------------------------------------------------------------------------------------------------------------------------------------------------------------------------------------------------------------------------------------------------------------------------------------------------------------------------------actctgccccctacaggcagtaggaggagaatttggcccaaccaaggt-acatact--------------------cccttttcactttctgacttaaagcaaa-----------------------------------------------------------------------------------------------------------------------------------------------------------------------------------------------------tcaaggcggacttag----------------------------------------------------------------gaaaattttcagatgacccggacaagt----acatagatgttctgca-----gggcctggg-tcagtccttcgaattagatt-----------------ggaaagatatcatgttatt----------------------------------------------------------------------------------------------------------------------------------------------------------------------------------------------------------------------------------------------------------------------------------------------------------------------------------------------------------------------------------------------------------------------------------------------------------------------------------------------------------------------------gcttagtcagaccctaaccagcaat------gagagagaggctgctc-tagcagcggctcaagagtttgggga--cacctggtacctt-agt-caagtacatgaccaaatgacg--------------------------------ccagaggagaaggatagattcccta----------caggtaga-----------------------caagcag------------tccctagcacggaccctcgctgg----------------------------gatcctgactcagaa--cggggggactggagtcgta-ggcacctattga------cctgcatactt-------------------gagggatt-aaggcgaactag-------------------------------------------------------------------------------------------------------------------------------------------------------------------------------------------------------------------------------------------------------------------------------------------------------------------gaaaaagcccatgaactatgcaatgttat------ccaccataactcagggaaagg-------aagaaaa-ccc-----------------------------------aa-----cagccttccttga-----------gcggtta-----------cggga-------------------------------ggcctt-------aagaaagt---------------------------------------------------------------------------------------------------------------------------------------------------------------------------------------------------------------------------------------------------------------------------------------------------------------------------------------------------------------------------------------------------------------------------------------------------------------a------tact--------------------------------------------------------------------------cccc-------------------------------------------------t-gtcaccagactccatc----------------------------------------------------------------------------gagggtc----------------agctaatac----t-a------------aaagacaaatttatt-------------------------------------------------------------acgcaatcagcagcggac-------------at-----------------------------------------------------------------------------------------------------------------------------------------------------------------------------------taggagg-----------------------------------------------------------------------------aagctccagaag------------------------------------------------------------------------------------------------------------------------------------------------------------------------------------------------------------------------------------------------------------------------------------------------------------------------------------------------------------------------------------------------------------------------------------------------------------------------------------------------------------------------------------------------------------------------------------------------------------------------------------------------------------------------ctggccctggggccagaacag----------------------------agtctagaatcat-----------------------tactaaatctagcaacctcg-gtgtt-----------------------------ctataa-tagagaccaggag----------------------------g---------------------------------------------------------------------aacag------------------------------------------------------------gc--t------------------------------------------------------------------------------------------------------------------------------------------------------------------------------------------------------gaa-----------------------------aggaacagg---agagaccag-------------------------------------------------------------------ag-aaaagccgcagccctagtcatggccttca--------ggcaagcagac-------------------ccaaggggctcaga-----------------------------------------------------agag---------ggaaagg-----------cttggg-----ttagccgccagtctggcagagcttgctaccactgcggcctaccgggacac-tttaag------ag-agattgtccccaga-ggaacggac-------------------------------------------------cacc-----------------------------------------------------------------tcctcgtccttgc------------------------------------------------------------ccactgtgccaaggggatcac--------------------t-----------------------------------ggaaggcac-----------------------------------------------------------------------------------------------------actgtcccag------------------------------------------------ggg-atgaaggtt-cccaggg-------cctgaggtggctaaccagatgacccaacagcaggactgag-----------------ggtg-cccg-g----------------------------------------ggcaagcgccagcac----------aagccatcacc-ctcaccgagccccgggt------------------------------aaagct-----------gac----catagagggccagg-ag-gt-----------------------------------------------------------------------------------------------cgatctcct---------cctggacactg----------------------------------------------------------------------------------------------------------------------gcgcggccttctcag-------ttttgctt---tcctgtcctggacggttgtcct--------------ccaagtc----------------------------------------------------------------------------------------------------------------------------------------------------------------------------tg-------------taactgtccgaggagtcctaggacaagcagtctcccgatatttctcccagcccctaagctg-taa-ctgg---ggagatatactcttctc--------------ccatgccttcctcatcatgccagaaagtcccactccc---ttacta-gggcgggacctg-ttagccagagcaggagccat------tatctatatgaacatcgtcagggag-----------------------gaaatccctctctgctgcccattatttaaagaa-ggg----attaatcc--------------cgaggttt-ggg----------------------------------------caatggaggg----------------acaatttgggcgggc--aaagaatgcatgcccaattcgaataaggctaaaggatcccacctc-ttttccttaccaaagacagtaccccc-t-aagaccggaagcc-----aaaaag------------------------------------------------------------------------------------------------------------------------------------------------------------------------------------------------------------------------------------------------------------------------------------------------------------------------------------------------------------------------------------------------------------------------------------------------------------------------------------------------------------------------------------------------------------------------------------------------------------------------------------------------------------------------------------------------------------------------------------------------------------------------------------------------------------------------------------------------------------------------------------------------------------------------------------------------------------------------------------------------------------------------------------------------------------------------------------------------------------------------------------------------------------------------------------------------------------------------------------------------------------------------------------------------------------------------------------------------------------------------------------------------------------------------------------------------------------------------------------------------------------------------------------------------------------------------------------------------------------------------------------------------------------------------------------------------------------------------------------------------------------------------------------------------------------------------------------------------------------gggctacaggatattg-taaggaac----------------------------------------------------------------------------------------------------------------------------------------------------------------------------------------------------------------------------------------------------------------------------------------ttaaaa-----------------------gctca-g---------------ggtctagtaa---------agtcctgtaacag------cccttgt--------------------aatactc-caatttt-----------------------aggagtacaaaaa-cctaatggac-------aatggaggctggt--------------gcaagatctcagg-cttat---taatgaagctg-------------tgatccctttatacccagctgtacccaacccatacacctt-gctctctcaaataccaggagaggcacaat-----------ggtttacagtcccggac-cttaaggatgc-----ctttttc-----tgtgttccattacatcctgactcccagtttctgttcgc---ctttgaagaccctttagaccagaattctcagctca-cctggacagtgttaccccagggctttcgagatagcccccacctgttcggccaggc----tc--tagctcaggaccttagtca-tttttcacatccaggtaccct-ggttcttcaata----tatg---------------------------------------------------------------gatgacttactt------------------------------ttaactgctaactcagaaacccagtgtcagcaggccacccaggacc--------------------------------------------------------------------------------------------------------------------------------------------------------------------------------------------------------tcctaaacttt------------------ctagccacctgtggatataaggtttccaaaccaaaagcccaac-----------------------------------------------------------------------------------------------------------------------------------------------------------------------------------------------------------------------------------------------------------------------------------------------------------------------------tttgtaggcaag-------aggtaaaa-tacctagggcttgtct----t-gtctaagggcactcgggcccttgat--ggagaacgtctccaacccatactggccttccc-ccgtccaa-------------agaccttaaaacagttgcggggattcttagga--------ataact-ggtttc-tgccgattgtggattcccagatatggtgaaatag----------------------------------------------------ccaaacccctatacact------------------c-tgattaaggaaaccc-aaaaag-ctaaca---ccc-------atctaatacaatg--------------------------------------------------------------------------------------------------------ggaccctat---------------ag--ctgaggcagcctttcagaccctgaagcaggcactactgcaggctccagctctaagccttcctaca----------------------------gggaacgac-ttct-----ccctatatgttacggaaaagtcaggagtggcact-----gg------gggttctcacccagactcgggg-gaccacgccacaaccggtggcatacctaagtaaggaaattgat-gcagtagcaaaag-gctggccacactgcttgcgggtcg--------tagccgcggtggc-tata---------------------ctggtctcagaagctgtt--------------------------------------------------------------------------------------------------------------------------------------------------------------------------------------------------------------------------------------------------------------------------------------------------------------------aaaatagtgcaagggaaagatctaactgtatggacttcacatgatgtagctggaattctggcctcta-------aaggaggcttatggct------------------------------gtccg---acaaccgctt-actcaaa-tatcaggc---ct---taatgctcgaagggcctgtacttcagct-------------------------------gctgtgcacatgtgcagccctcaatccagctacttttcttcctgagg-----aaggggcagacaaagaacatgac--tgtcagcaggttatagcccagaactatgcggctcgagaggatctctt-------------------------------------------------------------------------------------------------------------------------------------------------------------------------------------------------------------------------------------------------------------------------------------------------------------------------agaaac----tcctctagccaatcctgaccttaa--------------------------------------------------------------------------------------------------------------------------------------------------cc---tata---cactgacggaagttcattt-ac--ggaaaatggagttcgaaaggcaggatatgcagtagtcagtgatcaaacagtgct--------------------tgaa---agtaattcccttcctcctggaactagtgcccag-----------------------------------------------ctggcagaactagtagc-------cctcactcgagctctaaaattaggaaaag-gaaagagaataa--ac---atatacacagattccaaat--------atgcttacctggttctgcatgccc-------atgctgccatatggaaggaaagagagttcctaacctcggcagg------------------------------------------------------------------------------------------------------------------------------------------------------------------------------------------------------------------------------------------------------------------------------------------------------------------------------------aactcccattaaatat---------------------------------------------------------------------------------------------------------------------------------------------------------------------------------------------------------------------------------------------------------------------------------------------------------------cataaggaaattttagactta-ttacaagctgtccaagaaccca-aagaggtagcagtcttacactgccggggtcaccag-aaa-ggagatgagaag-gaagcagagggcaa-----------tcgccgagctgacctagagg--c-aaaa------agggcagc-tagacaagaa---------tttata---------------------------------------------------------------------------ga-aggacctttaa--tatg------------------------------------------------------ggaaaacc---------------------ctctccagggaactagacctcaatactcatcagaagaggt-agagtgggcaatctcccagggaca---------------------------------------------------------------------------------------------------------------------------------------------------------------------------------------------------------------------------------------------------------------------------------------------------------------------------------------------------------------------------------------------------------------------------------------------------------------------------------------------------------------------------------------------------------------------------------------------------------------------------------------------------------------------------------------------------------------------------------------------------------------------------------------------------------------------------------------------------------------------------------------------------------------------------------------------------------------------------------------------------------------------------------------------------------------------------------------------------------------------------------------------------------------------------------------------------------------------------------------------------------------------------------------------------------------------------------------------------------------------------------------------------------------------------------------------------taatcttcttccttcaggatggctagct---------actgaggagggaaaag-tactcc-------tacctgct--gccagccagtggaaagtacttaaaaccctgcatcaaaccttccatatgggtatagagaata--------cacatc-----gaatggcc-aaatctatattta---------------------------------------cagaaaaaggtctcttcaaggctgtccaac----------------------------------------------------------------aaatagtcaaaggatgtgaaatatgccagaaa----aataatcctttggcac-atcgcaaagct-cctcctggggaacagcgagccggtcattacccaggtgaggaccggcaaatggactttacc---catatgcctaagtctcagggatatcaatatctgttagtatgtgtagatacctacacaaactgggttgaggctttcccctgtagaac-agaaaaagcccaag----aggtaata---aaagtcctgatt--------aatgaaat-aatccctaga-ttcggactccctcgctg--tcttcaaa-gcgataacggccctgccttcaaagc-------tgcagtgacc---------caaggaatttccaaggcgttaggaatacagt---atcatctccactgtgcttggaggcctcagtcctcagggaaagt--gg-aaaagatgaatgaaattctt------------------------------------------------------------------------------------------------------------------------------------------------------------------------------------------------------------------------------------------------------------------------------------------------------------------------------------------------------------------------------------------------------------------aagagacacct-aaaga-aactggcacaggaaacccacctcc-------------------------------------------------------------------------cgtggcctt-----------ctctatta--------------------------------------------------------------------------------------------------------------------------------------------------------------------------------------------------------------------------------------------------------------------------------------------------------------------------------ccaatagcactcttaagggctcgaaactctcctc-agaaaataggactcag----cccctatga---------------------------------------gatgctttatggacgg---------ccctttcttactaatgatctcgtattag---------------acaaggaaa----------------------------------------------------------------------------------------------------------------------------------------------------------------------------------cagcagatctaa----------------------------------------------------------------------------------------------------------t-aaaagat-------------ataa------------------------cctccttggctaagtaccaacaggctctta-ggacc----ttac-----ctgaaggacacccta-gggaaaaagggaaagagttgttctgcc---------------c-tggagacttggtgcttgtt-aagtc-------tctcccctcaga--------ctctccct-ctctaggcccatcttgggaagg--------------acc-a-ttt--tcgg--ttattctgtct-accccaacggcagttaaggtggtgggaatt---------------------------------------------------------------------------------------------------------------------------------------------------------------------------------------gac-------------------------tcgtggattcatcacactc--ggctgaagccttggacacctc----------------------------------------------------------ct-gaag-aaa-------------------------------atcat-aggccctccactccgcagcctgaagttcc---aggagacgacccttc-gtac----acctgcgagc------------------------------------------------------------------------------------------------------------------------------------------------------------------------------------------------------------------------------------------cgttagag-gatct---a--------------------------------------------------------------------------------------------------------------------------------------------------------------------------------------------------------cgtttgctcttccgacgaga---------tccccaggaaagtaac-----------------tact------------------catgagtctaa-----------------------------------------------------------------------------------------------------------------------------------------------------------------------------------------------------------------------------------------------------------------------------------------------------------------------------------------------------------------------------------------------------------------------------------------------------------------------------------------------------------------------------------------------------------------------------------------------------------------------------------------------------------------------------------------------------------------------------------------------------------------------------------------c-ttacatcc-tggca-ttaacaggactatca------------ctc-tt--------------aactttac-tatctgcgaccggactctatgcggtc-------------------gcccctacggattggc-----------------------------------------------------------------------------------------------------ctaatagctctcc-----tcctctccttc-------------------------------------------------------------------------------------------------------------------------------------------------------------------------------------------------------------------------------------------------------------------------------------------------------------------------------------------------------------------------------------------------------------------------------------------------------------------------------------------------------------------------------------------------------------------------------------------------------------------------------------------------------------------------------------------------------------------------------------------------------------------------------------------------------------------------------------------------------------------------------------------------------------------------------------------------------------------------------------------------------------------------------------------------------------------------ctagtgc-----------------------------cccccccatgacgatttacaccgactctcaggtgcag--agtctt----ctcttgccaaggccacgc---catactcgaacccca------------------------attattcctttcatagt---------------tggggggtg---gcggaataata---------ggaggacttggta-ctggcattggagg-----agttactacc----------------------------------------------------------------------------------------------------------------------------------------------------------------------------------------------------------------------------------------------------------------------------------------------------------------------------tctactcag-tt-tt------actataagcta-tctcaggag---ttaaatgataacatgg-aaaa---ggttgctaattctctctgca------------aggcagctcactc-----tgcagaa-----------------------------gcagcttaactc----------------------------------------------------------------------------------------------------------------------------------------------------------------------------------------------------------------------------------------------------------------------------------------------------------------tttagctgcc-gcggct---cttcaaaat-------------agaagggccctggatctgctaac----------------------------------------------------------------------------------------------------------------------------------------------------------------------------------------------------------------------------------------------agca--------g------------agagaggaggaacct-----gtc-tctttctagg-aaaagaat----------------------------g------ct--------------------------------------------------------------------------------------------------gctactttgt-aaaccaatcaggtattgtctt----------aa-ac-------------------------------------------------------------------------------------------------------------------------------------------------aaagtt-----------------------------------------------------------------------------------------------------------------------------------------------------------------------aaagaactcagggacc------------------------------------caatcgaac------------------------------------------gcagggct----------------------------aaagaccttc--------------------------------------------------------------------------------------------------------------------------------------------------------------------------------------------------------------------------------------------------------------------------------------------------------------------------aagaaac------------------aggatcg-tggagc-ttg-tttaacaactggctgtcct--------ggctctaccct-----------ct-cctaggcccgt-ttataaccattct-------attattgctggccttc-----------------gggcctctcatctttaaccttcttgtcaaattcgtttcttct------------------------agaatt-----------aaggccataaggccaca-aatggtcctgc------------------------------------------------------------------------------------------------------------------------------------------------------------------------------------------------------------------------------------------------------------------------------------------------------------------------------------------------------------------------------------------------------------------------------------------------------------------------------------------------------------------------------------------------------------------------------------------------aaatggaacccc-ggatgtccttggctca-------------------------------------------------------tgagttctatc--gtggacctc---------------------------------------tggatcaacctgcacccctgg-----------aagact-cccctctggagg-aaacctcaactgcagggcccc-ttcta---cgccccaattcagcaggaagtagct----------------------------------------------------------------------------------------------------------------------------------------------------------------------------------------------------------------------------------------------------------------------------------------------------------------------aaagagcgatcgacg-cccgt--gtcccaacagcagttggactttcctgttcagag-g---------------------ggggactga-----------gggac-----tgt-gtt----------------------------------------------aag-gaacttctcttcccggg-tccgcga-g----ggg------------------------cgtggtttc---------------------------------------------------------------------------------------------------------------------------------------------------------------------------------------------------------------------------------------------------------------------------------------------aa-------------------------------aggcaggagtttc---------------ccggc------------------------------------------------------tcca-cgc-------ctccatccgggaaccagaggggtttc------------------------------------------------------------aaatgtaaag---------------------------------------------------------------------------------------------------------------------------------------------------------------------------------------------------------------------------------------------------------------------------------------------------------------------------------------------------------------------------------------------------------------------------------------------------------------------------------------------------------------------------------------------------------ttctt--------------------------tgtct-gggtt---------------tc-----------ccgcgc-------------------------gcgggc--------------------------------------------------------------------------------------taggtagggaaa-gccaggtgaggctcctttgtccca--------------------------------------------------------------------------------------------------------------------------------------------------------------------------------------------------------------------------------------------------------------------------------------------------------------------------aaaanc-c-----cg----------ccg-aaagctct-gggag--------------------------gagggggc--------------------tctgtaactcagagttgtggaccaagcagccaatc---------------cggtatcagagtc-------aaag---------atc-aatca-ctcc---------------------agaggaagtttg----------aaagaac--tcctctca-------ttggacg-agaacatgaatg-g-ggagggaataactcaagggtt---------------------------------------------------------------------------------------------------------------------------------------------------------------------------------------------------------------------------aaaactc----cagc-t-------------------------------gctccttaccta-------------------------------------------------------------tacgga----------------------tt---------------------------------------------------------------------cct-----------------tctct-ggg-------------------tcccctccc-acga---------------------------------------------------------------------cagcg-----------t--------------------------------------------------------------------------------ggga-------------------------gctg------------------------------------------------------------------------------------------------------------------------------------------------------------------------------------------------------tct-----------------------------------------ctctct--------------------------------------------------------------------------------------ctctctctctctctgtc------------------------------------------------------------------------------------------------taataaatcgctt-------------ttccgcaaaa--------------------------------------ctcttt-gg-gtccacgata------------------------------------------------------------------------------------------tttattcga-acggc-aaactcaccgcgc-----------------------------------------------c-tccggggccccttt-------------------------------------ccccattctt---------------------------------------------------------------cggggttagngaggccaagaacc--------------------------------tctt----------------------------------------------------------------------------------------------------------------------------------------------------------------------------------------------------------------------------------cggaactggga--------------------------------------------------------------------------------------------------------gctg-------------------------------------------ggt----------------acg-------------------------------ct----------------------------------------------------------------------------------------------------------------------------------------------------------------cccccggttaca
>calJac3_c8_34318755_34331743_PV
tgaggt------------------------ttgtta-------------------------tgtag---tgacaata-ttgag------------------------------------------------ggatttct---------------------------------------------tttccca------------------------------------------------------------------------------------gg-tctgcga--ggggt-----------------------------gtggtttaaaaagcag----------------------------------------------------------------------------------------------------------------------------------------------------------------------------------------------------------------------------------------------------------------------------------------------------------------------------------------------------------------------gagtttc----------------------------------------------------------------------------------------------------------------------------------------------------------------------------------------------ttggctcc--------acg--------------------------------------------------------------------------------------------------------------cctccatccaggaaccagaggagttccaa---------------------------------------------------------atgtaaagttc----------------------tttg-tct-g-------------------------------------------------------------------------------------------------------------------------------------------------------------------------------------------------------------------------------------------------------------------------------------------------------------------------------------ggtttccc------a-------------------------------------------------------------cttgagggc---------------------------------------------------------------------------------------------------------------------------------------------------------taggtaga------gaaagccagg-----------------------------------------------------------------------------------------------------------------------------------------------------------------tgaagctcctttgtccc---------------------------------------------------------------------------------------------------------------------------------------------------------------------------------------------------------------------------------------------------------------------------------------------aa--------------------------------------------------aaaatcc---------------------------------------------------------------------------------------------------------------------------------------a-cgaaagttc---------------------------tgggaggagggagctctgta-----------------acttagagttgtggaccaagcagccaatct---------------ggtatcag-agtcaa------------------------aagatcaa------------------tcactccagaggagttttg--------------------aaagaac-------------------------tcctctcatt---------------------------------ggaca----agaaca-tgaatgggga---------------gggaataactc-aagggttaa------------------------------------------aa-----------------------------------------------------------------------ctccagctg--------------------------ctcc-tac---------------------------------------------------------------ctataca-----ga-tccct----------------------------------------------------------------------------------------------------------------------------------------------------------------------------------------------------------------------------------------------------------------------------------------------------------------------------------------------------------------------------------------------------------tctcc-----cgag------------------------------------------------atgcgcgcctccc----gtg----------acagggtggaagct-gtttt-----------------------------------------------------------------------------------------------------------------------------------------------------------------------------------------------------------------------------------------------------cttccctct--------------------------------------------ctc---------------------------------------------------------------tgtc------------------------------------------------------------------------------------------------------------------------------------------------------------------------------------------------------------------------------------------------------------------------------------------------------------------------------------------------------------------------------------------------------------------------------------------------------------------------------------------------------------------------------------------------------------------------------------------------------------------------------------------------------------------------------------------------------------------------------------------------------------------------------------------------------------------------------------------------------------------------------------------------------------------------------------------------------------------------------------------------------------------------------------------------------------------------------------------------------------------------------------------------------------------------------------------------------------------------------------------------------------------------------------------------------------------------------------------------------------------------------------------------------------------------------------------------------------------------------------------------------------------------------------------------------------------------------------------------------------------------------nnnnnn-nnnncttc------ttttaaatttgtt------------------taggaggt--------------------------------------------------------------------------------------------------------------------------------------------------------------------------------------------------------------------------------------------------------------------------------------------------------------------------------------------------------------------------------------------------------------------------------------------------------------------------------------------------------------------------------------------------------------------------------------------aaaa----------------agcgggtacc----------------------------------------------------------------------------------------------------------------------------------------------------------------catca-gtcatctaag-----------ttgtgaatagca-------------------------tggctg-------------------ctgg------------tct-------------------------------------------------------------------------------------------------------------------------------------------------------------------------------------------------------------------------------------------------------------------------------------------------------------------------------------------------------------acagaccgg---------------------------------------------------ggt-gtcagg--------ctttctaaga------------------------atgga----------------------------------------------------------ctctc-c---------------aacaa-----------------------------------------------------------------------------------------------------------------------------------------------------------------------------------------------------------------------------------------------------------------------------------------------------------------------------------------------------------------------------------------------------------------------------cccccagctctttggaac---------------------------------------------------------------------------------------------------------------------tgggagtgttggc--------------------------------------------------------------------tag-------------------cc---------------------------------------------------------ccgaaccagct-tcc--cttt-cttg-----------------------------------------ctgttctttctttc-------------------------------------------------------------------------------------------------------tctgggccaagcca------------------------------------------------------------atggctggct-----------------------------------------gaaggaaa------g--------------tggtcccaaactccaagttc----------------------------agtcccattg-----------------------------------------------------------------------------------------------------aggttggggccccacttaga------------cctcct---------------------------------------------------------------------------------aagaaatagccacctc--------------tgtgagcc-----------------------acgcccag-------------------------------------------------------cct------ttcata-ccccaatc-tcttg-----------------------------------------tgtc------------------------------------------------------------------------------------------------------------------------------cc-----------------------t--------------ggctctt----------ttctctatgatattt-------cctaca------catgaagctattacccttcttgc----taggactttaa----------------------------------g--------------------------gc----tcttggggtggcagtccagggaccctagcccatggtgccctca----------ggcttatg-------------------------------------------------------------------------------------------------------------------------------------------cctatg----------------------------------------------------------------------------------------------------------------------------------------------gggaca-------------------------------tcctacatt-at--------aaatacaca-gagc--------------------------------------------------------------------------------------------------------------------------------------tagttcccttagtccacagtgctaggctacgtcctaa-----------tgaagccagag-tc--------tttcaatgg--------------------------------gtactg-gagg-ctat--------------------aggacatttt-------------------gtttttttttttt---------ttggtca-cc------------------tgaaa-tttccc---------------aatccaa-------------------------------------------------------------------------------------------------------------ctgagtggtgct--------------------agaatc-caatgatgt-------------acaatt-----------tgtcttgtctaggattgg----c----------------------------------------------------------------------------------------------------------------------------------------------------------------------------------------------------------------------------------------------------------------------------------------------------------------------------------------------------------------------------------------------------------------------------------------------------------------------------------------------------------------------------------------------------tctcc------------------------------------atacagca-gaacttctccatctagaatgccata-------------------gtcagacctgg--tcagaggctcaaatagt----------------------------------taattacaggccccacaatcc----------t-ggggcatattcc-------------tataatgaagaatagggt----cggggagaagg-ctgggtcctgagga------ca-ttgttc----t---ggcctt-----ggccatg--cag-----ccagtcattaccttct-------------------------------------------------------------------------------------------------------------------------------------------------------------------------------------------------------------------------------tt---------------------------------------------------------------------------------------------------------------------------------------------------------------------------------------------------------------------------------------------------------------------------------------------------------------------------------------------------------------------------------------------------------------------------aagattgttgtgct---------------------------taga-gg---------c----------------------------------------------------------------------------------------------------------------------ccctcccaaggca---------------------------------------------------------------------------------------------------------------------------------gttatcct-------------------------------------------------------------------------------------------------------------------------------------------------------------------------------------------------------------------------------------------------------------cct-agggcagctttatggt---------------------------------------------------------------------------caggcctatgttaat------tttaattgaa------------ctcttgctagagaatat-------------tg---g--cc-------catcacccaagcctc-----------------------actggcctagttct----------------------tcaaggatgcact------------g-----gtaca-------g-gacc------actaatcccgt----------cag-----------tcc--------ttatgtcctta-----aggtgg------cca-taaggatat-tggac-------------------agc-----------------------------atgcgccta-tgacgctagtaa---------------------------------------------------------gcgtgatt-aaacctggcacat------------------------------------------ggcga-----------------gtgcagaa-------------------------------------gat----------gattacgcatctag------------------------------------------------------------------------------------------ggtac-aagg-aaat---------------------------------------------------------------------------------------------------------------------------------------------------------------------------------------------------------------------------------------------------------------------------------------------------------------------------------------------------------------------------------------------------------------------------------------------------------------------------------------------------------------------------------------------------------------------------------------------------------------------------------------------------------------------------------------------------------------------------------------------------------------------------------------------------------------------------------------------------------------------------------------------------------------------------------------------------------------------------------------------------------------------------------tccctg----------------------------------------------------------------------------------------------------------------------------------------------catccctgtgttcaa-tttcaga-------------------------------------------------------------------------tgggtgc-tactc-------------------------------------ttcccaaggc------------------------------------------aaaat-------------------caccct----t-aaagtgtatcctggataa---ctgggaccaattt---------ga-------------------------cccatgatctttgaa------------aaagaaggg----------------------------------gctc---------------------a-----tttttctctgccaaac--------------------------------------agcatggcc-------------------a----tgatact---------------------ctctgccaggtgg-agaagcctggcctcctaagggaagcat--------aa---ataacacc---cttctac--------------------aattagacg----------tg-t-tt----tgt-aagagggaaggtgaat--------gaattgaagttccctatg------tgcaa-gttttctttt-----------------------------------------------------------ctctatgggataatccttagctatgtaaggcctgtaacct-acacccca---------------------ctgg-cccctcc----tcagg-----actatgccca-tattgaggactccctgtggctcctcccttcactgata-------ctg----accaggtgtcctcaactcc-gat---aacccaagaggactcagggaaggcca-aagtggctaaggcacctcaggatac------------taggatgcccca-------------------------------------------------------------------------------------------------------------------------------------------------------------------------------------------------------------------------------------------------------------------------------------------------------------------------------------------------------------------------------------------------------------------actctg-cccctacaagcagtaggaggagaatttggcccaaccaaagt-acatacc--------------------cccttttcatattctgattt-aagcaaa-----------------------------------------------------------------------------------------------------------------------------------------------------------------------------------------------------tcaaggtagacttgg----------------------------------------------------------------gaaaattttcagatgacccagataact----acatagatgttctgca-----gggtccggg-tcagtcctttgaattggatt-----------------ggaaagagatcatgttatt----------------------------------------------------------------------------------------------------------------------------------------------------------------------------------------------------------------------------------------------------------------------------------------------------------------------------------------------------------------------------------------------------------------------------------------------------------------------------------------------------------------------------gcttagtcagaccctaaccagcaat------gagagagaggctgctc-tagcagcagctcaagagtttgggaa--cacctggtacctt-ggt-taagtacatgaccaaatgatg--------------------------------ccagagcagcagggtagattccctg----------caggtaga-----------------------caggcag------------tccctagcatggatcctcactga----------------------------aatcctgactcagca--cagggggactggagccata-ggcacctattaa------cctgcatactt-------------------gaaggaca-aagatgaactag-------------------------------------------------------------------------------------------------------------------------------------------------------------------------------------------------------------------------------------------------------------------------------------------------------------------aaaaaagcccatgaactctgcagtgttat------ccaccaaaactcagggaaag----------gaaaa-cct-----------------------------------aa-----cagccttccttga-----------gcagtta-----------tggga-------------------------------ggactt-------aagaaagt---------------------------------------------------------------------------------------------------------------------------------------------------------------------------------------------------------------------------------------------------------------------------------------------------------------------------------------------------------------------------------------------------------------------------------------------------------------a------tact--------------------------------------------------------------------------cccc-------------------------------------------------t-gtcaccagactccatc----------------------------------------------------------------------------aaggatc----------------agctaatac----t-a------------aaagacaaatttatt-------------------------------------------------------------acacaatcagcagcagac-------------at-----------------------------------------------------------------------------------------------------------------------------------------------------------------------------------taggagg-----------------------------------------------------------------------------aagctccagaag------------------------------------------------------------------------------------------------------------------------------------------------------------------------------------------------------------------------------------------------------------------------------------------------------------------------------------------------------------------------------------------------------------------------------------------------------------------------------------------------------------------------------------------------------------------------------------------------------------------------------------------------------------------------ctggccctggggctggaacag----------------------------agtctagaatcat-----------------------tactaaatctagcaacctca-gtgtt-----------------------------ctataa-tagagaccaggag----------------------------g---------------------------------------------------------------------aacag------------------------------------------------------------gc--t------------------------------------------------------------------------------------------------------------------------------------------------------------------------------------------------------gaa-----------------------------aggaacagg---aggggtcag-------------------------------------------------------------------agaaaaagccgcagccttagtcacagccttca--------ggcaagcagaa-------------------ccaaggggctcaga-----------------------------------------------------agag---------ggaaagg-----------cttctg-----ttagccaccagtctggtagagcttgctatcactgtggccttctgggacac-tttagg------aa-agatttcccccaga-ggaatggac-------------------------------------------------cacc-----------------------------------------------------------------tcctcatccttgc------------------------------------------------------------ccattgtgccaaggggatcac--------------------t-----------------------------------ggaaggcac-----------------------------------------------------------------------------------------------------actgtcccag------------------------------------------------ggg-atgaaggtt-cctgggg-------cctgaggtagctaaccagatgacccaacagcaggactgag-----------------ggtg-cctg-g----------------------------------------ggcaagggccagcac----------atgctatcacc-ctcactgagccccgggt------------------------------aaagct-----------gac----catagagagccagg-ag-gc-----------------------------------------------------------------------------------------------taatcttct---------cctggacactg----------------------------------------------------------------------------------------------------------------------gtgcagccttctccg-------ttttgctc---tcctgtcctggatggttgtcct--------------ccaagtc----------------------------------------------------------------------------------------------------------------------------------------------------------------------------ag-------------taactgtctgagaagtcctaggacaagcagtctcccattatttctcccagcccataatgtg-taa-ctgg---gtagatatacttttctt---------------------------atcatgccagaaagtcccactccc---ttacta-gggcaggacctg-ttagccagagcaagagccat------tatctatatgaacatcgtcatagag-----------------------gaaattcctctctgctgcccattatttaaagaa-gga----attaatcc--------------cgatgttt-gga----------------------------------------caatggagga----------------acaatatgggcaggc--aaagaatgtttgcccaattcaaataaggttaaatgatcccacctc-ttttccttaacaaagacagtaccccc-t-aagaccggaagcc-----aaaaag------------------------------------------------------------------------------------------------------------------------------------------------------------------------------------------------------------------------------------------------------------------------------------------------------------------------------------------------------------------------------------------------------------------------------------------------------------------------------------------------------------------------------------------------------------------------------------------------------------------------------------------------------------------------------------------------------------------------------------------------------------------------------------------------------------------------------------------------------------------------------------------------------------------------------------------------------------------------------------------------------------------------------------------------------------------------------------------------------------------------------------------------------------------------------------------------------------------------------------------------------------------------------------------------------------------------------------------------------------------------------------------------------------------------------------------------------------------------------------------------------------------------------------------------------------------------------------------------------------------------------------------------------------------------------------------------------------------------------------------------------------------------------------------------------------------------------------------------------------gggctacagaatattt-caaagaac----------------------------------------------------------------------------------------------------------------------------------------------------------------------------------------------------------------------------------------------------------------------------------------ttaaaa-----------------------gctca-g---------------ggtctagtga---------ggtcctgtaacag------cccttgt--------------------aatactc-taatttt-----------------------aggaccaccaaaa-cctaatggac-------aatggaggctggt--------------gcaagatctcagg-cttat---taatgaagctg-------------tgatccctctatacccagcagtacccaacccatacactt--gctctctcaaataccaggacaggcacaat-----------gatttacagtcctggac-cttaaggatgc-----ctttttc-----tgtgttccattacatcctgactcccagtttctattcgc---ctttgaagactctttagaccagaattctaagctca-cctagacagtgttaccccggggctttcaagatagcccccacctatttggccaggc----tc--tagctaagggacttagtca-tttttcacatccaggtaccct-ggttcttcaata----tatggat------------------------------------------------------------gatgatttactt------------------------------ttaactgctaactcagaaacccagtgtcagcaggccacccaggacc--------------------------------------------------------------------------------------------------------------------------------------------------------------------------------------------------------tcctaaactgt------------------ctagccacctgtggatataaggtttccaaaccaaaagcccaac-----------------------------------------------------------------------------------------------------------------------------------------------------------------------------------------------------------------------------------------------------------------------------------------------------------------------------tttgtaggcaag-------aggtaaaa-tacctagggtttatat----t-gtctaagggcactcaggcccttg----agagaatgtctccaacacatactggccttcct-ctgtccaa-------------aaaccttgaaacaattatggggattcttagga--------atcact-agtttc-tgctgattgtgaattcccagatacagtgaaatag----------------------------------------------------ccaaacccctctacact------------------c-tgattaaggaaaccc-taaaag-ccaaca---ctc-------atctaatacaatg--------------------------------------------------------------------------------------------------------tgaccctat---------------gg--ctgaggcagcctttcagaccctgaagtaggcactactgcaggctccagctctaagccttcctaca----------------------------gggaatgac-ttct-----tcctatatgttatggaaaagtcaggagcggcact-----gg------ggattctcacccagatttgggg-gaccacggcacaactggtggcagacctaagtaaggaaattgat-gcagtagcaaaag-gctggccacaatgcttgtgggtca--------tagccacagtggc-tata---------------------ctggtctcagaagctgtt--------------------------------------------------------------------------------------------------------------------------------------------------------------------------------------------------------------------------------------------------------------------------------------------------------------------aagctagtacaagagaaagatctaactgtacagacttcacatgatatagctggaattctggcctttg-------aaggaggcttatggct------------------------------gtcca---acagccactt-actcaaa-tatcaggc---ct---caatgcttgaagggcctgtacttcagc-------------------------------------acacatgtgcagcccccaatccatctacgtttcttcctgagg-----aagagggagacagagaacataac--tgtcagcaggttatagtctagaactatgtgacttgagaggatctctt-------------------------------------------------------------------------------------------------------------------------------------------------------------------------------------------------------------------------------------------------------------------------------------------------------------------------agaaac----tcctctagccagtcctgaccttaa--------------------------------------------------------------------------------------------------------------------------------------------------cc---tata---cactgacagaagttcatct-ac--ggaaaatggagttggaaaggcaggatattcagtagtcagtgatcaaacagcact--------------------tgaa---agtaattccgttcctcctggaactagtgcccag-----------------------------------------------ctggcaaaacgagtagc-------cctcactcgacctctaaaattaggaaaag-gaaagagaataa--ac---atatacacatattccaaat--------gtgcttacctggttctgcatgccc-------atgctgccatatggaaggaaagagaattcctagccttggcagg------------------------------------------------------------------------------------------------------------------------------------------------------------------------------------------------------------------------------------------------------------------------------------------------------------------------------------aactcccagtaaatat---------------------------------------------------------------------------------------------------------------------------------------------------------------------------------------------------------------------------------------------------------------------------------------------------------------cataaggaaatgttagac-ta-ttacaagctgtgcaagaaccca-aagaggta-cagtcttacactgctgaggtcatcag-aaa-ggagatgagaag-gaagtggagggcaa-----------ccactgagctgacctagagg--c-aaaa------agagcagc-tagacaagaa---------tttata---------------------------------------------------------------------------ga-aggacctttaa--tatg------------------------------------------------------ggaaaacc---------------------ctctccagggaactagatctcaatactcatcagaagaggt-agagtgggcaatctcccagggaca---------------------------------------------------------------------------------------------------------------------------------------------------------------------------------------------------------------------------------------------------------------------------------------------------------------------------------------------------------------------------------------------------------------------------------------------------------------------------------------------------------------------------------------------------------------------------------------------------------------------------------------------------------------------------------------------------------------------------------------------------------------------------------------------------------------------------------------------------------------------------------------------------------------------------------------------------------------------------------------------------------------------------------------------------------------------------------------------------------------------------------------------------------------------------------------------------------------------------------------------------------------------------------------------------------------------------------------------------------------------------------------------------------------------------------------------------taatcttcttccttcaggatggttagct---------actgagg-ggaaaaag-tactcc-------tacctgct--ggcagccagtggtaagtacttaaaaccctacatcaaaccttccatatgggtatagagaata--------catatt-----gaatggcc-aaatctatattta---------------------------------------cagaaataggtctcttcaaggctgtccaac----------------------------------------------------------------aaatagtcaagggatgtaaaatatgccagaaa----aataatcctttggcat-attgcagaatt-cctcctggggaacagtgagccagtcattacccaggtgaagactggcaaatggactttacc---catatgcctaagtctcagagatatccatatctgttagcatgt-tagatacctacatgaactgggttgaggctttcccctgtagaac-agaaagagcccaag----aggtaata---aaagtcctgatt--------aatgaaat-aatccctaga-ttcaaactcccttgctg--tcttcaaa-gcaatatcagccctgccttcaaagc-------tgcagtgacc---------caaggaatttccaaagcgttaggagtagaat---atcactgccactgttcttggaggcctcagtcctcagggaaagc--ag-agaagatgaacgaaattctt------------------------------------------------------------------------------------------------------------------------------------------------------------------------------------------------------------------------------------------------------------------------------------------------------------------------------------------------------------------------------------------------------------------aagagacacct-aaaga-aactggcacaggaaacccacctcc-------------------------------------------------------------------------cgtggcctt-----------ctctatta--------------------------------------------------------------------------------------------------------------------------------------------------------------------------------------------------------------------------------------------------------------------------------------------------------------------------------ccaacagcactcttaagggcttgaaactctcctc-agaaaataggactcag----cccctatga---------------------------------------gattctttatggatgg---------ccctttcttaccaatgatctcatactag---------------gcaatgaaa----------------------------------------------------------------------------------------------------------------------------------------------------------------------------------cagcagatctaa----------------------------------------------------------------------------------------------------------t-aaaagat-------------ataa------------------------cctccttggctaagtaccaacaggctctta-gaacc----ttac-----ctgaaggacacccta-gggaaaaggggaaagagttgttctacc---------------c-tggagacttggtgcctatt-aaatt-------tctcccctcaga--------ctctccct-ttctagacccatcctgggaagg--------------acc-a-ttt--tcgg--ttattttgtct-accctaatggcagttaaggtggtgggaatt---------------------------------------------------------------------------------------------------------------------------------------------------------------------------------------gac-------------------------tagtggattcattacactc--ggctgaagccttggacccctc----------------------------------------------------------ct-gaag-aaa-------------------------------atcac-aggccctccactccacagcctgaacttcc---aggagacaacccttt-gtac----acctgcgagc------------------------------------------------------------------------------------------------------------------------------------------------------------------------------------------------------------------------------------------tgtgaaag-gatct---a--------------------------------------------------------------------------------------------------------------------------------------------------------------------------------------------------------cctttgctcttccagcgaga---------tccccaggaaggtgac-----------------tact------------------catgagtgtaa-----------------------------------------------------------------------------------------------------------------------------------------------------------------------------------------------------------------------------------------------------------------------------------------------------------------------------------------------------------------------------------------------------------------------------------------------------------------------------------------------------------------------------------------------------------------------------------------------------------------------------------------------------------------------------------------------------------------------------------------------------------------------------------------c-ttacatcc-tggct-ttaacaggactatca------------ctc-tt--------------gactttac-tatttgcaactggactctatgacatt-------------------gcccctacagattggc-----------------------------------------------------------------------------------------------------ctaatacctctcc-----tcctctccttc-------------------------------------------------------------------------------------------------------------------------------------------------------------------------------------------------------------------------------------------------------------------------------------------------------------------------------------------------------------------------------------------------------------------------------------------------------------------------------------------------------------------------------------------------------------------------------------------------------------------------------------------------------------------------------------------------------------------------------------------------------------------------------------------------------------------------------------------------------------------------------------------------------------------------------------------------------------------------------------------------------------------------------------------------------------------------ctggtgc----------------------------ctgcccccatgacaatttacactgactctcaggtgcag--agtctt----ctcttgccaagaccatga---catactcaaattcca------------------------attattcctttcatagt---------------tggggggtg---gcggaataata---------ggaggacttggta-ttggccttggagg-----aagtactacc----------------------------------------------------------------------------------------------------------------------------------------------------------------------------------------------------------------------------------------------------------------------------------------------------------------------------tctactcag-tt-tt------actatgagcta-tctcaggag---ttaaacaataacatgg-aaac---ggttgctaattctctctg-----------catagccagcttactt-----tgcagaa-----------------------------gcagcttaactc----------------------------------------------------------------------------------------------------------------------------------------------------------------------------------------------------------------------------------------------------------------------------------------------------------------tttagctgcc-atggct---cttcaaaat-------------ggaagggccctggatctgctaac----------------------------------------------------------------------------------------------------------------------------------------------------------------------------------------------------------------------------------------------agta--------g------------agaaaggaggaacct-----gtc-tctttttgg--aaaagaat----------------------------g------ct--------------------------------------------------------------------------------------------------gatactttgt-aaaccaatcaggtattgtctt----------aa-ac-------------------------------------------------------------------------------------------------------------------------------------------------acagt------------------------------------------------------------------------------------------------------------------------------------------------------------------------aaagaactcagggacc------------------------------------caatcgaat------------------------------------------gcagggct----------------------------aaggaccttc--------------------------------------------------------------------------------------------------------------------------------------------------------------------------------------------------------------------------------------------------------------------------------------------------------------------------aagaaac------------------acgatcg-tggaac-ttg-tttaacagctggctgtcct--------ggctctaccct-----------ct-tctaggccagt-ttataaccattct-------attattgctggccttc-----------------aggcctctcatctttaactttcttgtcaaatttgtttcttct------------------------agaatt-----------gaggccatgaggctaca-aatggtcctgc------------------------------------------------------------------------------------------------------------------------------------------------------------------------------------------------------------------------------------------------------------------------------------------------------------------------------------------------------------------------------------------------------------------------------------------------------------------------------------------------------------------------------------------------------------------------------------------------aaatggaactcc-gaatgtccttggctca-------------------------------------------------------tgagttctacc--gtggacctc---------------------------------------tggatcaacctgcacccctgg-----------atgact-cccctctggagg-aaacctcaactgcttggcccc-ttcta---catctcaattcagcaggaagtaggt----------------------------------------------------------------------------------------------------------------------------------------------------------------------------------------------------------------------------------------------------------------------------------------------------------------------agagagtgatcgatg-cctgt--gtcccaacagcagttggactttcctgttcagag-g---------------------ggggactga-----------ggg------------------------------------------------------------------acttctctttccggg-tctgcaa-g----ggg------------------------tgtggtttc---------------------------------------------------------------------------------------------------------------------------------------------------------------------------------------------------------------------------------------------------------------------------------------------aa-------------------------------aggcatgggtttt---------------ttggc------------------------------------------------------tcca-tgc-------ctccatccaggaaccagagaagtttc------------------------------------------------------------aaatgtaaag---------------------------------------------------------------------------------------------------------------------------------------------------------------------------------------------------------------------------------------------------------------------------------------------------------------------------------------------------------------------------------------------------------------------------------------------------------------------------------------------------------------------------------------------------------ttctt--------------------------tgtct-gggtt---------------tc-----------ccactt-------------------------gagggc--------------------------------------------------------------------------------------taggtagagaaa-gccaggtgaagctcctttgtccca--------------------------------------------------------------------------------------------------------------------------------------------------------------------------------------------------------------------------------------------------------------------------------------------------------------------------aaaaaa-c-----ca----------ctg-aaaattct-gggag--------------------------ga-ggggc--------------------tctgtaactcagagttgtggaccaagtagccaatc---------------tcgtatcagaata-------aaaa---------atc-aatca-ctcc---------------------agaggaagtttg----------gaagaac--tcctctca-------atggatg-agaacatgaatg-g-ggagggaataactcaaggact---------------------------------------------------------------------------------------------------------------------------------------------------------------------------------------------------------------------------aaaactc----cagc-t-------------------------------actcc-taccta-------------------------------------------------------------tatgga----------------------tt---------------------------------------------------------------------cct-----------------tctct-gag-------------------tcccctccc-acga---------------------------------------------------------------------cagcg-----------t--------------------------------------------------------------------------------ggga-------------------------gctgc------------------------------------------------------------------------------------------------------------------------------------------------------------------------------------------------atttcttt-----------------------------------------ctctct--------------------------------------------------------------------------------------ctctcgctctctctgtc------------------------------------------------------------------------------------------------taataaatcactt-------------ttccacaaca--------------------------------------ctctct-gg-gtccatgata------------------------------------------------------------------------------------------tttatttga-atggc-aaactcaccgtgc-----------------------------------------------c-tccagggccccttt-------------------------------------ccccattctt---------------------------------------------------------------cagggttagtgaggctaagaacc--------------------------------tctt----------------------------------------------------------------------------------------------------------------------------------------------------------------------------------------------------------------------------------tggaatgggga--------------------------------------------------------------------------------------------------------gctg-------------------------------------------agt----------------acg-------------------------------tt----------------------------------------------------------------------------------------------------------------------------------------------------------------cccctagttaca
>calJac3_c6_92048932_92060704_PV
tgagac------------------------ttgtct-------------------------ta----------gata-ctgag------------------------------------------------ggacttct---------------------------------------------cttccca-------------------------------------------------------------------------------------g-tccgtga--agggt-----------------------------gtggtttcaaaggcag----------------------------------------------------------------------------------------------------------------------------------------------------------------------------------------------------------------------------------------------------------------------------------------------------------------------------------------------------------------------gagtttc----------------------------------------------------------------------------------------------------------------------------------------------------------------------------------------------ctggctcc--------atg--------------------------------------------------------------------------------------------------------------cctccatccaggaaccagaggggtttcaa---------------------------------------------------------atataaagtta----------------------tttc-tct-g-------------------------------------------------------------------------------------------------------------------------------------------------------------------------------------------------------------------------------------------------------------------------------------------------------------------------------------ggtttccca----ga-------------------------------------------------------------atcacaggc---------------------------------------------------------------------------------------------------------------------------------------------------------taggtgag------gaaagccagg-----------------------------------------------------------------------------------------------------------------------------------------------------------------tg-ggttcctttgtccc---------------------------------------------------------------------------------------------------------------------------------------------------------------------------------------------------------------------------------------------------------------------------------------------aa--------------------------------------------------aaaacct---------------------------------------------------------------------------------------------------------------------------------------gctgaaagctc---------------------------tgggaggagggggctctgta-----------------actcagagttgtagaccaagtagccaatct---------------ggtatcag-tgtc-a------------------------aagatcaa------------------tcactccagaggaagttta--------------------aacgaac-------------------------tcctctcatt---------------------------------gaatg----agaacg-tgaacgggga---------------gggaataactc-aagggttaa------------------------------------------ac-----------------------------------------------------------------------ctccagctg--------------------------ttcc-tac---------------------------------------------------------------ctatagg-----ga-ttcct----------------------------------------------------------------------------------------------------------------------------------------------------------------------------------------------------------------------------------------------------------------------------------------------------------------------------------------------------------------------------------------------------------tctct-----ggg-----------------------------------------------------tcccctccc----aca----------acagggtgggagct-gtctt-----------------------------------------------------------------------------------------------------------------------------------------------------------------------------------------------------------------------------------------------------tctttctct--------------------------------------------c-------------------------------------------------------------------tc---------------------------------------------------------------------------------------------------------------------------------------------------------------------------------------------------------------------------------------------------------------------------------------------------------------------------------------------------------------------------------------------------------------------------t----------------------------------------------------------------------------------------------------------------------------------------------------------------------------------------------------------------------------------------------------------------------------------------------------------------------------------------------gtctaa---------caaag----------------tgcttttccgcaaaa------------------------------------ctc---tctg-ggtccacga-tatttatttgaaaggc--------------------------------aaactca----ccacacc-tcca--------------gg--------------ggccct--------ttccccattcttc------------agggct-agcgagactaagaacct-----------------------------------------------cttcagaatg------------------------------------------------gg--------cagttgga--------------------------------------------------------------------------------------------------taca---------------------------------------------------------------------ctccccaag-ttac---atc-----------ttttggtgagccagac--------aggag------------------------------------------------------------------aacattggactt-------------------cagagtgg----------tgagtg----atattggacc--------------------------c-tttttgc-------------ttgc--taatctgtctt-ttcccttc------ttttagatttgtt------------------aaggaggta------------------------------------------------------------------------------------------------------------------------------------------------------------------------------------------------------------------------------------------------------------------------------------------------------------------------------------------------------------------------------------------------------------------------------------------------------------------------------------------------------------------------------------------------------------------------------------------aaaaa----------------aacaggtgcc----------------------------------------------------------------------------------------------------------------------------------------------------------------cgtca-gccatctaag------------tgcaaatagca-------------------------cggccg-------------------ttgg------------tcc-------------------------------------------------------------------------------------------------------------------------------------------------------------------------------------------------------------------------------------------------------------------------------------------------------------------------------------------------------------aaagacacg---------------------------------------------------ggt-gtcagg--------ctttctggga------------------------atgga----------------------------------------------------------ctcgc-t---------------aa---------------------------------------------------------------------------------------------------------------------------------------------------------------------------------------------------------------------------------------------------------------------------------------------------------------------------------------------------------------------------------------------------------------------------------tctcggctctttgggac---------------------------------------------------------------------------------------------------------------------tgggagtgttggt--------------------------------------------------------------------cag-------------------cc---------------------------------------------------------ctgaaccagct-tcc--attt-cttg-----------------------------------------ctgttctttctttc-------------------------------------------------------------------------------------------------------tctatgccaagctgcc-----------at-tctgaact-ccagt-----------------------------tcagtctggtt-----------------------------------------ggaggaaac-agtgg--------------tggtcctgaactcctggttc----------------------------agtccagttg-----------------------------------------------------------------------------------------------------aggtc------------------------------------------------------------------------------------------------------------------aagaaaaagccgccta--------------tgcgaacc-----------------------acacccag-------------------------------------------------------cct------ttcaga-ccccaacg-tcctg-----------------------------------------ggtccag---------------------------------------------------------atttccgtaag----------------------gtag-attt---------------------cttcc-----------------------t--------------ggctctt----------tcctctaagatattt-------cctaca------caggaggctattacccttcttgc----taggactttga----------------------------------g--------------------------gc----tcttagggtggcaattcaggtaccctcgactgtggtgccttca----------ggcttatg-------------------------------------------------------------------------------------------------------------------------------------------cctatg----------------------------------------------------------------------------------------------------------------------------------------------aagacctc----------------------------ctcctacagg-at--------aaatgcaca-aaac--------------------------------------------------------------------------------------------------------------------------------------cagttctcatggtccacagtggtaggttatgtcctaa-----------cagagccagag-tc--------t---------------------------------------------------------------------------------attgt-------------------gtttttttt----------------gtca-cc------------------cacaa-tttccc---------------aatccaa-------------------------------------------------------------------------------------------------------------ctgagaggtgcc--------------------agaatc-caatgatgt-------------acaatt-----------tgtcttgcctaggattgg----c----------------------------------------------------------------------------------------------------------------------------------------------------------------------------------------------------------------------------------------------------------------------------------------------------------------------------------------------------------------------------------------------------------------------------------------------------------------------------------------------------------------------------------------------------tctct------------------------------------gtacggca-gaacttctccatctagaatgccata-------------------gtctggcctgg--tccgaggctccaatagt----------------------------------taactacaggccccacaaccc----------t-agggcatattcc-------------tatggtggaaaatggggt----gggggagaaggcccaggtcctgaggg------ca-ttgttc----c---agcccc-----agccagg--cag-----ccagccgttaccttctagaccatcctggtcaacaaggtgaaaccccgtctctactaaaaatacaaaaattagctggtcatggtggcacgcacctgta-----------------gtcccagctacttgggaggctgaggcaggagaatagcttgaacccaggaggcggaggttatggtgagccgagattgcgccattgcactccagcctgggtaacaagagcaaaactccatctcaaaaaa---------------------------------------------------------------------------------------------------------------------------------------------------------------------------------------------------------------------------------------------------------------------------------------------------------------------------------------------------------------------------------------------------------------------------aagattgttgtgct---------------------------taga-gg---------c----------------------------------------------------------------------------------------------------------------------ccctcccaaggag---------------------------------------------------------------------------------------------------------------------------------tttatcct-------------------------------------------------------------------------------------------------------------------------------------------------------------------------------------------------------------------------------------------------------------cct-agcgaagttttatggt---------------------------------------------------------------------------caggcctatg------------ttaattgaa------------ctcttgctagggaatat-------------tg---gcacc-------catcacccaaggctc-----------------------actggcctagttct----------------------tcaaggatgcaac------------a-----gtaca-------g-ggct------actaagcccgg----------cag-----------tcc--------ccatgtccttat----tagtggc-----cca-taaggacat-tagac-------------------agtga------------------------ggggtgtgccca-tgatgctggtaa---------------------------------------------------------gcgtgatt-aaaaccaacacatggt------tgggg----------------------------gggtg-----------------gctcagaa-------------------------------------gat----------gatcacgcatctag------------------------------------------------------------------------------------------ggcac-aaag-aaactacaaggtgc-------------------------------------------------------------tataac--------------------------------------------------------------------------------------------------------------------------------------------------------------------------------------------------------------------------------------------------------------------------------------------------------------------------------------------------------------------------------------------------------------------------------------------------------tgggg----------gacaccccagg-----------------------------------------------gccagcag--------------------------------------------------------------------------------------------------------------------------------------------------------------------------------------------------------------------------------------------------------------------------------------------------------------------ttgcaa----ggaataa--ccagg---------------------------------------------------ga----------tgcggg----------------------------------------------------------------------------------------------------------------------------------------------caacccagtgttcaa-tttcaga-------------------------------------------------------------------------tgggtgc-tactc-------------------------------------tttccaaggc------------------------------------------aaaat-------------------caccct----t-gaagtatattatggataa---ctggcaccaattt---------ga-------------------------cccatgatcttt---------------gaagaagtg--------------------------------------------------------------------ttttctgccaaac--------------------------------------agcatggct-------------------g----caatact---------------------ctctgctgaatgg-agaaacctggcctcctaagagaagtat--------aaattataacacc---attctac--------------------aattagacc----------tg-t-tc----tgt-aagagggaaggtaagt--------ggattgaggtcctctatg------tgcaa-gttttctttt-----------------------------------------------------------ctctaaaagataatcatcagctatgtaaggcttataatct-atgtccta---------------------ctga-tccctcc----tcaga-----actactccca-tttttaggtcttcctgtagctcctccctccaccgatg-------cta----aacaggtctcctcagctcc-tat---aacccaacaggagccagggaaggcca-aagcagccaaggcacctcaggctac------------taggatacccca-------------------------------------------------------------------------------------------------------------------------------------------------------------------------------------------------------------------------------------------------------------------------------------------------------------------------------------------------------------------------------------------------------------------gctctgccccctacaggcagtaagaggagaatttggcccaaccaaagt-acatacc--------------------cccttttcactttctgacttaaagcaaa-----------------------------------------------------------------------------------------------------------------------------------------------------------------------------------------------------tcaaggcagacttag----------------------------------------------------------------gaaaattttcagatgacctgcagggcct--gggtcagtccttctgca-----gggcctggg-tcagtccttctaattatatt-----------------ggaaagatatcatgttatt----------------------------------------------------------------------------------------------------------------------------------------------------------------------------------------------------------------------------------------------------------------------------------------------------------------------------------------------------------------------------------------------------------------------------------------------------------------------------------------------------------------------------gctt----agacactaaccagcaat------gagagagaagctgctc-tattagtggcccaagagtttgggga--cacctggtacctt-agt-caagtacataaccaaatgatg--------------------------------ccagaggagaaggatagattcccta----------caggtaga-----------------------caagcag------------tccctagcatggaccctcgctga----------------------------gatcctgactcagaa--catggggcctggagttgta-ggcacctgttta------cctgcatactt-------------------gagggatt-aaggcgaactag-------------------------------------------------------------------------------------------------------------------------------------------------------------------------------------------------------------------------------------------------------------------------------------------------------------------gaaaaagcccatgaactatgcactgttat------ttaccataactcagggaaagg-------aaggaaa-ccc-----------------------------------aa-----cagccttccttga-----------gtggatt-----------tgaga-------------------------------ggtctt-------aagaaagt---------------------------------------------------------------------------------------------------------------------------------------------------------------------------------------------------------------------------------------------------------------------------------------------------------------------------------------------------------------------------------------------------------------------------------------------------------------a------tact--------------------------------------------------------------------------cccc-------------------------------------------------t-gtcaccagactccatc----------------------------------------------------------------------------gagggtc----------------ggctaatac----t-a------------aaagacaaatttatt-------------------------------------------------------------atgcaatcaggagcagac-------------at-----------------------------------------------------------------------------------------------------------------------------------------------------------------------------------taggaga-----------------------------------------------------------------------------aagctccagaag------------------------------------------------------------------------------------------------------------------------------------------------------------------------------------------------------------------------------------------------------------------------------------------------------------------------------------------------------------------------------------------------------------------------------------------------------------------------------------------------------------------------------------------------------------------------------------------------------------------------------------------------------------------------gtggccctggggccagaacag----------------------------agtctagaattat-----------------------tactaaatctagcaaccttg-gtgtt-----------------------------ctataa-tagagaccaggag----------------------------g---------------------------------------------------------------------aacac------------------------------------------------------------ac--t------------------------------------------------------------------------------------------------------------------------------------------------------------------------------------------------------gaa-----------------------------agggacagg---agggacaag-------------------------------------------------------------------ag--aaagctgcagccctagtcatggccttca--------ggcaggcagac-------------------ccaaaggactcagg-----------------------------------------------------agag---------agaaagg-----------cttggg-----ttagctgccagtctggcacagcttcctaccactgtggcctacagggacac-tttaag------ag-agatcatccccag--ggaacagac-------------------------------------------------cacc-----------------------------------------------------------------tcctcctccctgc------------------------------------------------------------ccactgtgccaaggggatcat--------------------t-----------------------------------ggaaggcac-----------------------------------------------------------------------------------------------------actgtcccag------------------------------------------------ggg-acaaaggtt-cccaggg-------cctgaggtggctaaccagatgacccaacagcaggactgag-----------------ggtg-ccca-g----------------------------------------ggaaagtgccagcac----------aagccatcacc-ctcaacaagccccaggt------------------------------aaagct-----------aac----catagagggccaag-aa-gt-----------------------------------------------------------------------------------------------caatctcct---------cctggacactg----------------------------------------------------------------------------------------------------------------------gcacggccttctcag-------ttttgctt---tcctgtcctgtacagttgtcct--------------ccaagtc----------------------------------------------------------------------------------------------------------------------------------------------------------------------------tg-------------taactgtccgaggagtcctaggacaagcattctcccaatatttctcccagcccctaagctg-taa-ctgg---gaagatgtgctcttctc--------------ccatgccttcctcatcatcccagaacgtcccattccc---ttactg-gggtgggacctg-ttagccagagcaggagccat------tatctacatgaacattatcagggag-----------------------gaaatctctctctgctgcccattatttaaag----------gttaatcc--------------caatgttt-ggg----------------------------------------caatggaggg----------------acaac------------------------------tccaataaagctaaaggatcccacctt-ttttccttacaaaagacagtatcccc-t-aagactggaagcc-----aaaaag------------------------------------------------------------------------------------------------------------------------------------------------------------------------------------------------------------------------------------------------------------------------------------------------------------------------------------------------------------------------------------------------------------------------------------------------------------------------------------------------------------------------------------------------------------------------------------------------------------------------------------------------------------------------------------------------------------------------------------------------------------------------------------------------------------------------------------------------------------------------------------------------------------------------------------------------------------------------------------------------------------------------------------------------------------------------------------------------------------------------------------------------------------------------------------------------------------------------------------------------------------------------------------------------------------------------------------------------------------------------------------------------------------------------------------------------------------------------------------------------------------------------------------------------------------------------------------------------------------------------------------------------------------------------------------------------------------------------------------------------------------------------------------------------------------------------------------------------------------gggctacaggatattg-taaggaac----------------------------------------------------------------------------------------------------------------------------------------------------------------------------------------------------------------------------------------------------------------------------------------ttaaaa-----------------------gctca-g---------------agtctagtaa---------ggtcctgtaacag------cccttgt--------------------aatactc-caatttt-----------------------aggagtataagaa-cctcatggac-------aatggaggctggt--------------gcaagatctcagg-cttat---tagcgaagcta-------------taatccctttatgcccagccatacataacccatacacctt-gctttctcaaataccaggagaggcacaac-----------ggtttacagtcctggac-cttaaggatgc-----ctttttc-----tgtgttccattacatcctgacttacagtttctgttaga---ctttgaagatcctttagaccagaaatctcagctta-cttggacagtgttaccccagggctttcgagatagcccccacctatttggccaggc----tc--tagctcaggaccttagtca-tttttcacatccaggtaccct-ggctcttcaata----tatg---------------------------------------------------------------gatgacttactt------------------------------ttaaccactaactcagaaacccagtgtcagcagtccacataggacc--------------------------------------------------------------------------------------------------------------------------------------------------------------------------------------------------------tcctaaacttt------------------ctagccacctgtggatataaggtttccaaatcaaaagcccaac-----------------------------------------------------------------------------------------------------------------------------------------------------------------------------------------------------------------------------------------------------------------------------------------------------------------------------attgttggcaag-------aggtaaaa-tacctagggcttgtct----t-gtctaaggacacttgggcccttgat--ggagaacgtctccaacccctactggccttcct-ccatccaa-------------agaccttaaaacagttgtggagattcttagga--------ataact-ggtttc-tgatgattatggattcccagatatggtgaaatag----------------------------------------------------ccaaacccctatacac---------------------ggattaaggaaaccc-aaaagg-ctaaca---cgc-------atctaatacaatgggaccctatagctgaggcagcctttaggaccctatagctgaggcagcctttaggaccctatagctgaggcagccttttggaccctatagctgaggcagccttttggaccctat---------------ag--ctgaggcagcctttcggaccctgaagcaggctccacggcaggctctggctctaagccttcctaca----------------------------gggaacaac-ttct-----ccctatatgtgatggaaaagtcaggagtggcact-----gg------gggttctcacccagacttgggg--accatgccaca-----------acctaagtaaggaaattgat-gctgtagcaaaaa-actggccactttgcttgcgggtca--------tagccacagtggc-tata---------------------ctggtctcagaagctgtt--------------------------------------------------------------------------------------------------------------------------------------------------------------------------------------------------------------------------------------------------------------------------------------------------------------------aaaatagtgcaagggagtgatctaact-tatggacttcacatgatgtagctggaattctggcctcta-------aaggaggcttatggct------------------------------gtctg---acaaccgctt-actcaaa-tatcaggc---ct---taatgctcaaggtgtctgtatttcagc----------------------------------tgtgcatatgtgcagccctcaatccagctactcttcttcctaagg-----aaggggtagacaaagaacatgac--tgtcagcagattatagcccaaaactacgcagctcgagaggatctctt-------------------------------------------------------------------------------------------------------------------------------------------------------------------------------------------------------------------------------------------------------------------------------------------------------------------------agaaac----tcctctagccaatcctcaccttga--------------------------------------------------------------------------------------------------------------------------------------------------cc---tgta---cactcatggaagttcattt-at--ggaaagcggagcttgaaaggcaggatatgcagtagtcagtgatcaaacagtgct--------------------tcaa---aggaattcccttcctcctggaactagtgcccag-----------------------------------------------ctggcagaactagcatc-------cctcactcaagctctaaaattaggaaaag-gaaagagaataa--ac---gtatacacagattccaact--------atgctcacctggttctgcatgctc-------atgctgccatatggaaagaaagagagttcctaacctcagcagg------------------------------------------------------------------------------------------------------------------------------------------------------------------------------------------------------------------------------------------------------------------------------------------------------------------------------------aactcccattaaatac---------------------------------------------------------------------------------------------------------------------------------------------------------------------------------------------------------------------------------------------------------------------------------------------------------------cacaagggaattttagactta-ttacaagctgtccaagaaccca-aagaggcagcagtcttacactgccaaggtcacgag-aaa-ggagacgagaag-gaagcagagggcaa-----------acgccaagctgacctagaga--c-aaaa------agggcagc-tagacaagaa---------tttata---------------------------------------------------------------------------aa-aagacctttaa--tatg------------------------------------------------------ggaaaacc---------------------ccctccagggaactagacctcaatactcaccagaagaggt-agagtgggcaagctcccaggaaca---------------------------------------------------------------------------------------------------------------------------------------------------------------------------------------------------------------------------------------------------------------------------------------------------------------------------------------------------------------------------------------------------------------------------------------------------------------------------------------------------------------------------------------------------------------------------------------------------------------------------------------------------------------------------------------------------------------------------------------------------------------------------------------------------------------------------------------------------------------------------------------------------------------------------------------------------------------------------------------------------------------------------------------------------------------------------------------------------------------------------------------------------------------------------------------------------------------------------------------------------------------------------------------------------------------------------------------------------------------------------------------------------------------------------------------------------taatcttcttcctgcaggatggctagct---------actgaagagggaaaag-tactcc-------tacctgct--gccagccagtggaaggtacttaaaaccctgcatcaaaccttccatatgggtatagagaaca--------catatc-----aaatgggc-aaatctatattta---------------------------------------tagaaaaa-gtttcttcaaggctctccaac----------------------------------------------------------------aaatagtcaaatgatgtgaaatatgccagaaa----aataatcctt----------------------cctggggaacagcgaactggtcattacccaggtgaggactggcaaatggactttacc---catatgcctaagtctcagggatatcaatacctgtgagtatgtgtagacacctacacaaactgggtcgaggctttcccctgtagaac-agaaaaaacccaag----aggtaata---tgagtcctgatt--------aatgaaat-aatctctaga-ttcggactccttctctg--tcttcaaa----------gcccttccttcaaagt-------tgcagcgacc---------caaggaatttccaaagtattaggaatatagt---atcatctccactgtgcttggaggccttagtcctcaggggaagt--g---gaatatgaatgaaattctt------------------------------------------------------------------------------------------------------------------------------------------------------------------------------------------------------------------------------------------------------------------------------------------------------------------------------------------------------------------------------------------------------------------aagagacatct-aaaga-aacttgcacaagatacccacctcc-------------------------------------------------------------------------catggcctt-----------ctctatta--------------------------------------------------------------------------------------------------------------------------------------------------------------------------------------------------------------------------------------------------------------------------------------------------------------------------------ccaacagcactcttaagagctcgaaactttcttc-agaaaacaggactcag----cccctatga---------------------------------------gatgctttatggatgg---------ccctttcttactaatgatcttgtattag---------------acaagaaaa----------------------------------------------------------------------------------------------------------------------------------------------------------------------------------cagcagatctaa----------------------------------------------------------------------------------------------------------t-aaaagat-------------ataa------------------------cctccttggctaagtaccaacaggctctta--gacc----ttac-----ctgaaggacaaccta-gggaaaaggggaaagagttgttctgcc---------------c-tggagacctaatgctt----aagtc-------tctcccctcaga------ctctctccct-ctctaggcccatcttgggaagg--------------acc-g-ttt--tcag--ctatactgtct-accccaatggcagtttaggtggtgggaact---------------------------------------------------------------------------------------------------------------------------------------------------------------------------------------gac-------------------------ttgtggattcatcacactc--ggctgaagccttggacacctc----------------------------------------------------------ct-gaag-aaa-------------------------------atctt-aggccctccactctacagcctgaagttcc---aggagatgacccttt-gtat----acctgtgagc------------------------------------------------------------------------------------------------------------------------------------------------------------------------------------------------------------------------------------------cattagag-gatct---a--------------------------------------------------------------------------------------------------------------------------------------------------------------------------------------------------------cctttgctcttccaatgaga---------tccccaggaaagtaac-----------------tact------------------cacaagtctaa-----------------------------------------------------------------------------------------------------------------------------------------------------------------------------------------------------------------------------------------------------------------------------------------------------------------------------------------------------------------------------------------------------------------------------------------------------------------------------------------------------------------------------------------------------------------------------------------------------------------------------------------------------------------------------------------------------------------------------------------------------------------------------------------c-ttacatcc-tggta-ttaataggactatca------------ctc-tt--------------aactttac-tatttgtgaccagactctatgtggtt-------------------g-ccttacagactggc-----------------------------------------------------------------------------------------------------ctaatagctcttc-----tcctctccttc-------------------------------------------------------------------------------------------------------------------------------------------------------------------------------------------------------------------------------------------------------------------------------------------------------------------------------------------------------------------------------------------------------------------------------------------------------------------------------------------------------------------------------------------------------------------------------------------------------------------------------------------------------------------------------------------------------------------------------------------------------------------------------------------------------------------------------------------------------------------------------------------------------------------------------------------------------------------------------------------------------------------------------------------------------------------------ctagtgcccg------------------------ccccccaccatgacaatttacaccgactctcaggtgcag--agtctt----ctcttgccaaggccacac---cataatcgaacccca------------------------attattcctttcatag----------------tagggggtg---gcggaataata---------gaaggactcgtta-ctggcattggagg-----aattactgcc----------------------------------------------------------------------------------------------------------------------------------------------------------------------------------------------------------------------------------------------------------------------------------------------------------------------------tctactcag-tt-tt------agtataagcta-tctcagaag---ctaaatgatgacatggaaaaa---ggttgctaattctctctg-----------cagaggcagctctctc-----tgcagaa-----------------------------gcagcttgactc------------------------------------------------------------------------------------------------------------------------------------------------------------------------------------------------------------------------------------------------------------------------------------------------------------------tagctacc-atggct---cttcaaaac-------------agaagggccctggatctgttaac----------------------------------------------------------------------------------------------------------------------------------------------------------------------------------------------------------------------------------------------agca--------g------------aaaaaggaggaacct-----gtc-tttttttagg-agaagaat----------------------------g------ct--------------------------------------------------------------------------------------------------gctactttgt-aaacaaatcaggtattgcctt----------aa-ac-------------------------------------------------------------------------------------------------------------------------------------------------a-agtt-----------------------------------------------------------------------------------------------------------------------------------------------------------------------aaagaactcagggatc-------------------------------------aatcgaac------------------------------------------acagggct----------------------------aaagacttcc--------------------------------------------------------------------------------------------------------------------------------------------------------------------------------------------------------------------------------------------------------------------------------------------------------------------------aagaaac------------------tggatca-cagagc-ttg-tttaacaactagctgtcct--------ggctctacctt-----------ct-tctaggcccat-ttataatcattct-------actattgctggccttc-----------------aggcctctcatctttaaccttcttgtcaaattcatttcttct------------------------agaatt-----------aaggccatgaggctaca-aatggtcctgc------------------------------------------------------------------------------------------------------------------------------------------------------------------------------------------------------------------------------------------------------------------------------------------------------------------------------------------------------------------------------------------------------------------------------------------------------------------------------------------------------------------------------------------------------------------------------------------------aaatggaacccc-gaatgttcttggcttg-------------------------------------------------------taaattctatc--atggacttc---------------------------------------tggatcaacctgcacccctgg-----------aagact-cccctctggagg-aaacctcaactgcagggcccc-tttta---tgccccagttcagtgggaagtagtt----------------------------------------------------------------------------------------------------------------------------------------------------------------------------------------------------------------------------------------------------------------------------------------------------------------------aaactgcgattgaca-cctgt--gtcccaacagcagttggactttcctgttgagag-g---------------------gggtactga-----------ggg------------------------------------------------------------------acttctcttccaggg-tctgcaa-g----ggg------------------------tgtggtttt---------------------------------------------------------------------------------------------------------------------------------------------------------------------------------------------------------------------------------------------------------------------------------------------aa-------------------------------aagcaggagtttc---------------ctggc------------------------------------------------------tcca-cgc-------ctccatctgggacacagagcgttttc------------------------------------------------------------aaatgtaaag---------------------------------------------------------------------------------------------------------------------------------------------------------------------------------------------------------------------------------------------------------------------------------------------------------------------------------------------------------------------------------------------------------------------------------------------------------------------------------------------------------------------------------------------------------ttctt--------------------------tctct-gggtt---------------tc-----------catctc-------------------------tcaggc--------------------------------------------------------------------------------------taggtgaggaaa-gccaggtg-ggcttctttgtcccccca-----------------------------------------------------------------------------------------------------------------------------------------------------------------------------------------------------------------------------------------------------------------------------------------------------------------------aaaaaa-c-----ca----------cca-aaagctct-gggag--------------------------gaggggac--------------------tctgt-actcagagttgtgggccaagtagccaatc---------------cagtat----------------------------------------c---------------------agaggaagtttg----------aaagaat--tcctctca-------ttggaca-agaacatgaatg-g-ggagggaataa--caagggtt---------------------------------------------------------------------------------------------------------------------------------------------------------------------------------------------------------------------------aaaactc----ctgc-t-------------------------------gctcc-taccta-------------------------------------------------------------tatgga----------------------tt---------------------------------------------------------------------ctt-----------------tctct-agg-------------------tcccctccc-acga---------------------------------------------------------------------cagcg-----------t--------------------------------------------------------------------------------ggga-------------------------gctg-------------------------------------------------------------------------------------------------------------------------------------------------------------------------------------------------------------------------------------------------------t--------------------------------------------------------------------------------------ctttctctctctctgtc------------------------------------------------------------------------------------------------taataaattgctt-------------ttccacaaaa--------------------------------------ctcttt-gg-gtccatgata------------------------------------------------------------------------------------------tttatttga-atggc-aaactcactgcac-----------------------------------------------c-tccgtggctctctt-------------------------------------ccccattctt---------------------------------------------------------------cggggttagtgaggctaagaacc--------------------------------tctt----------------------------------------------------------------------------------------------------------------------------------------------------------------------------------------------------------------------------------tggaatgggga--------------------------------------------------------------------------------------------------------gttg-------------------------------------------gat----------------atg-------------------------------ct---------------------------------------------------------------------------------------------------------------------------------------------------------------ccccccagttaca
>saiBol1_JH378150_6673532_6686594_PV
-------------------------------------------------------------------------------ggag------------------------------------------------ggacttct---------------------------------------------cttccca-------------------------------------------------------------------------------------g-tccgcga--ggtgt-----------------------------gtggtttcaaaggcag----------------------------------------------------------------------------------------------------------------------------------------------------------------------------------------------------------------------------------------------------------------------------------------------------------------------------------------------------------------------gagtttc----------------------------------------------------------------------------------------------------------------------------------------------------------------------------------------------ctggctcc--------aca--------------------------------------------------------------------------------------------------------------tctccatccgggaaccagaggggtttcaaatgt-----------------------------------------------aa--agatataaagttc----------------------tttc-tct-g-------------------------------------------------------------------------------------------------------------------------------------------------------------------------------------------------------------------------------------------------------------------------------------------------------------------------------------gatttccca----ga-------------------------------------------------------------ggcacaggc---------------------------------------------------------------------------------------------------------------------------------------------------------tgggtggg------gagagccagg-----------------------------------------------------------------------------------------------------------------------------------------------------------------tg-tgttcctttgtccc---------------------------------------------------------------------------------------------------------------------------------------------------------------------------------------------------------------------------------------------------------------------------------------------aa--------------------------------------------------accccc----------------------------------------------------------------------------------------------------------------------------------------------acccc---------------------------cgggggaggggccctctgta-----------------actcagagttagggaccaagtagccaacct---------------ggtatcag-tgtc-a------------------------aagatcaa------------------tcactccagaggaagtttg--------------------aaagaa----------------------------ctctcatt---------------------------------ggacg----agaaca-tgaatgggga---------------ggaaataactc-aagggttaa------------------------------------------tc-----------------------------------------------------------------------cttcagctg--------------------------ttcc-tac---------------------------------------------------------------ctatagg-----ga-ttcct----------------------------------------------------------------------------------------------------------------------------------------------------------------------------------------------------------------------------------------------------------------------------------------------------------------------------------------------------------------------------------------------------------tctct-----ggg-----------------------------------------------------tcccctccc----aca----------acagcgtgggagct-gtctt-----------------------------------------------------------------------------------------------------------------------------------------------------------------------------------------------------------------------------------------------------tctctctct--------------------------------------------ctc---------------------------------------------------------------tgtc---------------------------------------------------------------------------------------------------------------------------------------------------------------------------------------------------------------------------------------------------------------------------------------------------------------------------------------------------------------------------------------------------------------------------t----------------------------------------------------------------------------------------------------------------------------------------------------------------------------------------------------------------------------------------------------------------------------------------------------------------------------------------------gtctaa---------taatt----------------cacttttccacaaaa------------------------------------ctc---tttg-ggtccacaa-tatttatttgaacggc--------------------------------aaactca----tcgcacc-tcca--------------gg--------------gtccct--------ttccccattcttt------------ggggtt-agcaaggctaagaacct-----------------------------------------------cttcagaatg------------------------------------------------gg--------cagttgga--------------------------------------------------------------------------------------------------taca---------------------------------------------------------------------ctcccccag-ttac---atc-----------ttttggtgagccagac--------agaag---------------------------------------------------------------------gtcggactt-------------------cagagtgg----------tgagtg----atattggacc--------------------------c-cttttgc-------------ttgc--taatctgtcct-ttcccttc------ttttagatttgtt------------------aaggaggt--------------------------------------------------------------------------------------------------------------------------------------------------------------------------------------------------------------------------------------------------------------------------------------------------------------------------------------------------------------------------------------------------------------------------------------------------------------------------------------------------------------------------------------------------------------------------------------------aaaa----------------accaagtgcc----------------------------------------------------------------------------------------------------------------------------------------------------------------catcg-gccatctaag------------tgcaaatagca-------------------------tggccg-------------------ttgg------------tct-------------------------------------------------------------------------------------------------------------------------------------------------------------------------------------------------------------------------------------------------------------------------------------------------------------------------------------------------------------aaagacacg---------------------------------------------------ggt-gtcagg--------ctttct-gac------------------------atgga----------------------------------------------------------ctctc-t---------------aa---------------------------------------------------------------------------------------------------------------------------------------------------------------------------------------------------------------------------------------------------------------------------------------------------------------------------------------------------------------------------------------------------------------------------------tctcggctctttgggac---------------------------------------------------------------------------------------------------------------------tgggagtgttggt--------------------------------------------------------------------cag-------------------cc---------------------------------------------------------ctgaaccagct-tcc--gttt-cttg-----------------------------------------ctgttctttctttc-------------------------------------------------------------------------------------------------------tctgagcccagctgcc-----------at-tctgaactcccggt-----------------------------tcagtctggtt-----------------------------------------ggaggaaag-ggtgg--------------tggtcctgaacttctggtta----------------------------agtccagctg-----------------------------------------------------------------------------------------------------aggtcag---cccacttaga------------cctcct---------------------------------------------------------------------------------aagaaaaagccaccta--------------tgcgaacc-----------------------acacccag-------------------------------------------------------cct------ttcaga-ccccaacc-tcctc-----------------------------------------ggcccag---------------------------------------------------------atttccgcaag----------------------gtaa-attt---------------------cttcc-----------------------t--------------ggctctt----------tcctctaagatattt-------cctaca------caggaagctattacccttcctgc----taggactttga----------------------------------g--------------------------gc----tcttagggtggcagttcagggacccttgactgtggtgccttca----------ggcttatg-------------------------------------------------------------------------------------------------------------------------------------------cctacg----------------------------------------------------------------------------------------------------------------------------------------------aagacctc----------------------------ttcctacagg-at--------aaatgcaca-agac--------------------------------------------------------------------------------------------------------------------------------------cagttcccacaatccacagtggtaggttatgtcctag-----------gagagccagag-tc--------t---------------------------------------------------------------------------------attgt-------------------g-ttttttt----------------gtca-cc------------------cacaa-tttccc---------------aatccaa-------------------------------------------------------------------------------------------------------------ctgagtggtgcc--------------------agaatc-caatgatgt-------------acaatt-----------tatattgcctaggattgg----c----------------------------------------------------------------------------------------------------------------------------------------------------------------------------------------------------------------------------------------------------------------------------------------------------------------------------------------------------------------------------------------------------------------------------------------------------------------------------------------------------------------------------------------------------tctcc------------------------------------atatggca-gaacttctccatctagaataccata-------------------gtctggcctgg--tctgaggctcaaatagt----------------------------------taattacaggccccacaaccc----------t-agggcatattcc-------------tatagtggagaatggggtggaggggggagaaggcctgggccctgaggg------ca-ttgttc----c---agcccc-----ggccagg--tag-----ccaaccattaccttct-------------------------------------------------------------------------------------------------------------------------------------------------------------------------------------------------------------------------------tt---------------------------------------------------------------------------------------------------------------------------------------------------------------------------------------------------------------------------------------------------------------------------------------------------------------------------------------------------------------------------------------------------------------------------aagattgttgtact---------------------------taga-gg---------c----------------------------------------------------------------------------------------------------------------------ccctcccaaggag---------------------------------------------------------------------------------------------------------------------------------tttatcct-------------------------------------------------------------------------------------------------------------------------------------------------------------------------------------------------------------------------------------------------------------cct-agggaagttttatggt---------------------------------------------------------------------------caggtctatg------------ttaattgaa------------ctcttgctagggaatat-------------tg---gcacc-------catcacccaagactc-----------------------actggcctagttct----------------------tcaaggatgcaac------------a-----gtaca-------g-ggcc------actaagcccag----------cag-----------tcc--------ccatgtccttg-----tagtggc-----cca-taaggacat-tagac-------------------agtga-------------------------gggtgtgccca-tgatgccggtaa---------------------------------------------------------gcgtgatt-aaacccagcacat-------------g----------------------------ggggg-----------------gcccagaa-------------------------------------gat----------gatcacacatctag------------------------------------------------------------------------------------------ggcat-aaag-aaactataaggtgc-------------------------------------------------------------tataac--------------------------------------------------------------------------------------------------------------------------------------------------------------------------------------------------------------------------------------------------------------------------------------------------------------------------------------------------------------------------------------------------------------------------------------------------------tgggg----------gacaccccagg-----------------------------------------------gccagcag--------------------------------------------------------------------------------------------------------------------------------------------------------------------------------------------------------------------------------------------------------------------------------------------------------------------ttgcaa----ggaataa--ccagg---------------------------------------------------ga----------tgtagg----------------------------------------------------------------------------------------------------------------------------------------------catcccagtgttcaa-tttcaga-------------------------------------------------------------------------tgggtgc-tactc-------------------------------------tttccaaggc------------------------------------------aaaat-------------------caccct----t-aaagtgtatcctggataa---ctgggaccaattt---------ga-------------------------cccacaatctttgaa------------gaagaagtg--------------------------------------------------------------------ttttctgccaaac--------------------------------------agcatggct-------------------g----cgatact---------------------ctctgccaaatgg-agaaacctgacctcccaagggaagtat-------aaaattataacacc---attctac--------------------aattagacc----------tg-t-tc----tgt-aagagggaaggtaaat--------ggattgagctcccctatg------tgcaa-gttttctttt-----------------------------------------------------------cactaaaagataatcctcagctatgtaaggcttataatct-atgcccta---------------------ctgg-tccctcc----tcaga-----actctcccca-tatttagggctccctgtagctcctccctccactgatg-------ctg----accaggtctcctcagctcc-tat---aatccaagaggagtcagggaaggcca-aagcagccaaggcacctcaggctac------------taggatgcccca-------------------------------------------------------------------------------------------------------------------------------------------------------------------------------------------------------------------------------------------------------------------------------------------------------------------------------------------------------------------------------------------------------------------gctctgccccctaaaggcagtaggaggagaatttggcccaacaaaagt-acctacc--------------------cccttttcacattctgacttaaagcaaa-----------------------------------------------------------------------------------------------------------------------------------------------------------------------------------------------------tcaaggcagacttag----------------------------------------------------------------gaaaattttcagatgacctggacaagt----acatagatgttctgca-----gggcctggg-tcagcctttctaattagatt-----------------ggaaagatatcatgttatt----------------------------------------------------------------------------------------------------------------------------------------------------------------------------------------------------------------------------------------------------------------------------------------------------------------------------------------------------------------------------------------------------------------------------------------------------------------------------------------------------------------------------gctt----agaccctaaccagcaat------gagagagaggctgctc-tatcagtggctcaagagttagggga--cacctggtacctt-agt-caagtacatgaccaaatgatg--------------------------------tcagaggagaaggatagattcccta----------caggtag------------------------caagcag------------tccccagcatggaccctcactga----------------------------gatcctgactcagaa--catggggcctggagtcgta-ggcacctgttga------cctgcatcctt-------------------gagggatt-aaggtgaactag-------------------------------------------------------------------------------------------------------------------------------------------------------------------------------------------------------------------------------------------------------------------------------------------------------------------gaaaaagcccacgtattatgcaatgttat------ccaccataactcaaggaaagg-------aagaaaa-cca-----------------------------------aa-----cagccttccttga-----------ttggatt-----------tggga-------------------------------ggtctt-------aagaaagt---------------------------------------------------------------------------------------------------------------------------------------------------------------------------------------------------------------------------------------------------------------------------------------------------------------------------------------------------------------------------------------------------------------------------------------------------------------a------tact--------------------------------------------------------------------------cccc-------------------------------------------------t-gtcaccagactccatc----------------------------------------------------------------------------aagggtc----------------agctaatac----t-a------------aaagacaaatttatt-------------------------------------------------------------atgcaatcagcagaggac-------------at-----------------------------------------------------------------------------------------------------------------------------------------------------------------------------------taggagg-----------------------------------------------------------------------------aagcgccagaag------------------------------------------------------------------------------------------------------------------------------------------------------------------------------------------------------------------------------------------------------------------------------------------------------------------------------------------------------------------------------------------------------------------------------------------------------------------------------------------------------------------------------------------------------------------------------------------------------------------------------------------------------------------------gtggccctggggccagaacag----------------------------agtctagaatcat-----------------------tactaaatatagcaaccttg-gtgtt-----------------------------ctagaa-tagagaccaggaa----------------------------g---------------------------------------------------------------------aacaa-----------------------------------------------------------------------------------------------------------------------------------------------------------------------------------------------------------------------------------------------------------------------------------------------------------------------------------------------------------------------------------------------ga-gaaagctgcagccctagtcatggccttca--------ggcaggcagac-------------------ccaaggggctcgga-----------------------------------------------------agag---------agaaagg-----------cttggg-----ttagctgccaatctggcaaagcttcctaccactgtcgcctaccgggacac-tttaag------ag-agatcatccccag--ggaacggac-------------------------------------------------cacc-----------------------------------------------------------------tcctcatcattgc------------------------------------------------------------ccactgtgccaaggggatcac--------------------t-----------------------------------ggaatgcac-----------------------------------------------------------------------------------------------------actgtcccgg------------------------------------------------gggaacgaaggtt-cctaggg-------cctgaggtggctaaccagatgacccaatagcaggactgag-----------------ggtg-gccg-g----------------------------------------ggcaagcaccaacac----------aagccatcacc-ctcaacaagccccaggt------------------------------aaagct-----------aac----catagagggccagg-aa-gt-----------------------------------------------------------------------------------------------cgatctcct---------cctggacactg----------------------------------------------------------------------------------------------------------------------gcacggccttctcat-------ttttgctt---acctgtcctggacagctgtcct--------------ccaagtt----------------------------------------------------------------------------------------------------------------------------------------------------------------------------tg-------------taactgtctgaggagtcctaggacaagcattcacccaatatttctcccagcccctaagttg-tac-ctgg---ggagatgtgctcttctc--------------ccatggcttcctcatcatgccagaaagtcccagtccc---ttacta-gggtggcacctg-ttagccagagcaggagcgat------tatctatatgaacattatcggggag-----------------------gaaatccctctctgctgcccattatttaaag----------attaaccc--------------caatgttt-ggg----------------------------------------caatggaggg----------------acaatttgggcaggc--aaagaatgcctgcccaagtcaaataaggctaaaggatcccacctc-ttttccttacaaaagacagtatcccc-t-aagactggaagcc-----aaaaag------------------------------------------------------------------------------------------------------------------------------------------------------------------------------------------------------------------------------------------------------------------------------------------------------------------------------------------------------------------------------------------------------------------------------------------------------------------------------------------------------------------------------------------------------------------------------------------------------------------------------------------------------------------------------------------------------------------------------------------------------------------------------------------------------------------------------------------------------------------------------------------------------------------------------------------------------------------------------------------------------------------------------------------------------------------------------------------------------------------------------------------------------------------------------------------------------------------------------------------------------------------------------------------------------------------------------------------------------------------------------------------------------------------------------------------------------------------------------------------------------------------------------------------------------------------------------------------------------------------------------------------------------------------------------------------------------------------------------------------------------------------------------------------------------------------------------------------------------------gggctataggatattg-taaggaac----------------------------------------------------------------------------------------------------------------------------------------------------------------------------------------------------------------------------------------------------------------------------------------ttaaaa-----------------------gctca-g---------------ggtctagtaa---------ggtcctgtaacag------cccttgt--------------------aatattc-caatttt-----------------------aggagtacaagaa-cctaatggac-------aatggaggctgat--------------gcaagatctcagg-cttat---tagtgaagctg-------------tgacccctttatacccagccatacacaccccatacacctt-gctttctcaaataccaggagaggcacaat-----------ggtttacagtcctggac-cttaaggatgt-----ctttttc-----tgtgttccattacatcctgactccaagtttctgttcac---ctttaaagatcctttagaccagaattctcagctca-cctggacagtgttaccccagggctttcgagatagcccccacctattcggccaggc----tc--tagctcaggaccttagtca-tttttcatatccaggtaccct-ggctcttcaata----tatg---------------------------------------------------------------gatgacttactt------------------------------ttaaccactaactcagaaacccagtgtcagcagtccacataggacc--------------------------------------------------------------------------------------------------------------------------------------------------------------------------------------------------------tcctaaacttt------------------ctaaccacctatggatataaggtttccaaatcaaaagcccaac-----------------------------------------------------------------------------------------------------------------------------------------------------------------------------------------------------------------------------------------------------------------------------------------------------------------------------tttgtaggcaag-------aggtagaa-taccgagggcttgtct----t-gtctaaggacacttgggcccttgat--ggagaacatctccaacccacactggccttcct-ccatccaa-------------agaccttaaaacagttgcggagattcttagga--------ataact-agtttc-tgccgattgtggattcccagatacagtgaaatag----------------------------------------------------ccaaacccccatacgc---------------------tgattaaggaaaccc-aaaaga-ctaaca---ccc-------atctaatacaatg--------------------------------------------------------------------------------------------------------ggatcctat---------------ag--ttgaggtagcctttcacaccctaaagaaggcactactgcag---------------------------------------------------------------------------------------------------------------------------------------------------------------------------------------------------------------------------------------------------------------------------------------------------------------------------------------------------------------------------------------------------------------------------------------------------------------------------------------------------------------------------------------------------------------------------------------------------------------------------------------------------------------------------------------------------------------------------------------------------------------------------------------tagtgctcaagggatctgtacttaagc----------------------------------tgcacacatgtgcagccctcaatccagctactcttcttcctgagg-----aaggagcagacaaagaacatgac--tgtcagcaggttatagcccaaaactatgcagctcgggaggatctctt-------------------------------------------------------------------------------------------------------------------------------------------------------------------------------------------------------------------------------------------------------------------------------------------------------------------------agaaac----tcctctagccaatcttcaccttga--------------------------------------------------------------------------------------------------------------------------------------------------cc---tgta---cactcatggaagtttagtt-at--ggaaaatggagctcgaaaggcaggatatgcagtagtcagtgatcaaacagtgct--------------------tcaa---agtaattcccttcctcctggaactagtgcccag-----------------------------------------------ctggctgaactagtagc-------cctcactcaagctctaaaattagtaaaag-gaaaaagaataa--ac---atatatgcagatttcaaat--------atgcttacctggttctccacactc-------atgctgccatatgaaaggaaagggagttccttaccttggcagg------------------------------------------------------------------------------------------------------------------------------------------------------------------------------------------------------------------------------------------------------------------------------------------------------------------------------------aactcccattaaatat---------------------------------------------------------------------------------------------------------------------------------------------------------------------------------------------------------------------------------------------------------------------------------------------------------------cataaggaaattttaaactta-ctacaagctgtccaagaaccca-aagaggtagcagccttacactgtcaaggtcaccag-aaa-ggagacaagaag-gaagcagagagaaa-----------tcgctgagctgacctagagg--c-aaaa------agggcagc-tagacaagaa---------tttata---------------------------------------------------------------------------ga-aggacctttaa--tatg------------------------------------------------------agaaaacc---------------------ctctccaaggaactaggcctcaatactcagcagaagaggt-agggtgggcaatctcccagggaca---------------------------------------------------------------------------------------------------------------------------------------------------------------------------------------------------------------------------------------------------------------------------------------------------------------------------------------------------------------------------------------------------------------------------------------------------------------------------------------------------------------------------------------------------------------------------------------------------------------------------------------------------------------------------------------------------------------------------------------------------------------------------------------------------------------------------------------------------------------------------------------------------------------------------------------------------------------------------------------------------------------------------------------------------------------------------------------------------------------------------------------------------------------------------------------------------------------------------------------------------------------------------------------------------------------------------------------------------------------------------------------------------------------------------------------------------taatatttgtccttcaggatggctagct---------actgaggagggaaaag-tactcc-------tacctgct--gccagccagtggaaagtacttaaaaccctacagcaaaccttccatatgggtataaagaaca--------catatc-----aaatggcc-aaatctatattta---------------------------------------tagaaaaatgtctcttcaaagctatccaac----------------------------------------------------------------agatagtcaaaggatgtgaaatatgccagaaa----aataatcctttggcac-atcacaaagtt-ccccctggggaacagcaaactggtcactacccaggtgaggactggcaaatggactttacc---catatgcctaagtctcagggatatcaatacctgttagtatgtgtagatacctacacaaactgggttgaggctttcccctgtagaac-agaaaaaacccaag----aggtaata---tgagtcctgatt--------aatgaaat-gatccctaga-tttggactccctcgctg--tcttcaaa-gcgataatggccctgccttcaaagc-------tacagtgacc---------caaggaatttccaaagttttaggaatatagt---atcatctc-actgtgcttggaggccttagtcctcaggggaagt--gg-agaagatgaatgaaatactt------------------------------------------------------------------------------------------------------------------------------------------------------------------------------------------------------------------------------------------------------------------------------------------------------------------------------------------------------------------------------------------------------------------aacagacacct-aaaga-aactggcacaagaagcccacctcc-------------------------------------------------------------------------cgtggcctt-----------ctctatta--------------------------------------------------------------------------------------------------------------------------------------------------------------------------------------------------------------------------------------------------------------------------------------------------------------------------------ccaatagaactcttaagggctcgaaactttcttc-agaaaacaggactcag----cccctatga---------------------------------------gatgttttacggatgg---------tcctttcttactaatgatcttgtattag---------------gcaaggaaa----------------------------------------------------------------------------------------------------------------------------------------------------------------------------------cagcagatctaa----------------------------------------------------------------------------------------------------------t-aaaagat-------------ataa------------------------cctccttggctaagtaccaacaggctctta--gacc----ttac-----ctgcaggacaaccta-gggaaaaggtgaaagagttgttctgcc---------------c-tggagacctaatgctt----aagtc-------tctcccctcaga------ctctctccct-ctctaggcccatcttgggaagg--------------acc-a-ttt--tcag--ttatactgtct-accccaatggcagtttaggtggtgggaatt---------------------------------------------------------------------------------------------------------------------------------------------------------------------------------------gac-------------------------ttgtggattcgtcacactc--agctgaagccttggacacctc----------------------------------------------------------ct-gaag-aaa-------------------------------atctt-aggccctctactctacagcctgaagttcc----aggaatgacccttt-gtac----acctgcaagc------------------------------------------------------------------------------------------------------------------------------------------------------------------------------------------------------------------------------------------tgttagag-gatct---a--------------------------------------------------------------------------------------------------------------------------------------------------------------------------------------------------------ccttcgctcttccaacaaga---------tctccaggaaagtaac-----------------tact------------------catgagtctaa-----------------------------------------------------------------------------------------------------------------------------------------------------------------------------------------------------------------------------------------------------------------------------------------------------------------------------------------------------------------------------------------------------------------------------------------------------------------------------------------------------------------------------------------------------------------------------------------------------------------------------------------------------------------------------------------------------------------------------------------------------------------------------------------c-ttacatcc-tggca-ttaacaggactatca------------ttc-tt--------------aactttac-tatttgcgaccagactctatgcggtt-------------------gcccttacggactggc-----------------------------------------------------------------------------------------------------ctaatagctctgc-----tcccctccttc-------------------------------------------------------------------------------------------------------------------------------------------------------------------------------------------------------------------------------------------------------------------------------------------------------------------------------------------------------------------------------------------------------------------------------------------------------------------------------------------------------------------------------------------------------------------------------------------------------------------------------------------------------------------------------------------------------------------------------------------------------------------------------------------------------------------------------------------------------------------------------------------------------------------------------------------------------------------------------------------------------------------------------------------------------------------------ctagcgccca------------------------ccccccaccatgacaatttacactgactctcaggtgcag--agtctt----ctcttgccaaggccacac---caaactcgaacccca------------------------gttattcctttcatag----------------tagggtgtg---gtggaataata---------gaaggactcatta-ctggcattggagg-----aattactacc----------------------------------------------------------------------------------------------------------------------------------------------------------------------------------------------------------------------------------------------------------------------------------------------------------------------------tctactcag-tt-tt------actataagcta-tctcagaag---ctaaatgatgacatggaaaaa---ggttgctaattctctg-------------cagaggcagctctctc-----tgcagaa-----------------------------acagcttaactc------------------------------------------------------------------------------------------------------------------------------------------------------------------------------------------------------------------------------------------------------------------------------------------------------------------tagctgcc-atggct---cttcaaaat-------------agaagggccctggatctgctaac----------------------------------------------------------------------------------------------------------------------------------------------------------------------------------------------------------------------------------------------acca--------g------------agaaaggaggaacct-----gtc-tctttttagg-aggagaaa----------------------------g------tt--------------------------------------------------------------------------------------------------cctactttgt-aaaccaatcgggtatcgcctt----------aa-ac-------------------------------------------------------------------------------------------------------------------------------------------------agagtt-----------------------------------------------------------------------------------------------------------------------------------------------------------------------aaagaactcaaggatc-------------------------------------aatcaaac------------------------------------------acagagct----------------------------aaagacttcc--------------------------------------------------------------------------------------------------------------------------------------------------------------------------------------------------------------------------------------------------------------------------------------------------------------------------aagaaac------------------aggatca-cagagc-ttg-tttaacaactagctgtcct--------ggctctacctt-----------ct-tctaggcccat-ttataatcattct-------actattgctggccttc-----------------aggcctctcatctttaaccttcttgtcagatgcatttcttct------------------------agaatt-----------aaggccatgaggctac-------------------------------------------------------------------------------------------------------------------------------------------------------------------------------------------------------------------------------------------------------------------------------------------------------------------------------------------------------------------------------------------------------------------------------------------------------------------------------------------------------------------------------------------------------------------------------------------------------------aaatggaacccc-gaatgtccttggctcg-------------------------------------------------------tgaattctatc--atggacttc---------------------------------------tggatcaacctgcacccctgg-----------aagact-cccctctgaagg-aaacctcaactgcaagacccc-tttta---tgccccaattcagtgggaagtagtt----------------------------------------------------------------------------------------------------------------------------------------------------------------------------------------------------------------------------------------------------------------------------------------------------------------------aaacagcgattgaca-cccgt--gtcccaacagcagttggactttcctgttgagag-g---------------------gggtactga-----------ggg------------------------------------------------------------------acttatcttccaggg-tccgcga-g----ggg------------------------tgtggtttt---------------------------------------------------------------------------------------------------------------------------------------------------------------------------------------------------------------------------------------------------------------------------------------------aa-------------------------------aggcaggcgtttc---------------ctggc------------------------------------------------------tcca-cgc-------ctccatctgggaaccagaggggtttc------------------------------------------------------------aaatgtaaag---------------------------------------------------------------------------------------------------------------------------------------------------------------------------------------------------------------------------------------------------------------------------------------------------------------------------------------------------------------------------------------------------------------------------------------------------------------------------------------------------------------------------------------------------------ttctt--------------------------tgtct-gagtt---------------tc-----------cctctc-------------------------tcaggc--------------------------------------------------------------------------------------taggtgaggaaa-gccaggtg-ggcttctttgtcccaaaaa---------------------------------------------------------------------------------------------------------------------------------------------------------------------------------------------------------------------------------------------------------------------------------------------------------------------taaaaag-c-----ca----------cca-aaagctct-ggaag--------------------------gagggggc--------------------tctgtaactcagagttgtggaccgagtagccaatc---------------cagtat----------------------------------------c---------------------agaggaagtttg----------aaagaat--tcctctca-------ttggaca-agaacatgaatg-g-ggaaggaataa--caagggtt---------------------------------------------------------------------------------------------------------------------------------------------------------------------------------------------------------------------------aaaactc----ctgc-t-------------------------------gctcc-taccta-------------------------------------------------------------tatgga----------------------tt---------------------------------------------------------------------ctt-----------------tctct-agg-------------------tcccctccc-atga---------------------------------------------------------------------cagtg-----------t--------------------------------------------------------------------------------ggga-------------------------gctg-------------------------------------------------------------------------------------------------------------------------------------------------------------------------------------------------------------------------------------------------------t--------------------------------------------------------------------------------------ctt----tctctctgtc------------------------------------------------------------------------------------------------taataaattgctt-------------ttccacaaaa--------------------------------------ctcttt-gg-ctccatgata------------------------------------------------------------------------------------------tttatttga-atggc-aaactcactgcac-----------------------------------------------c-tccggggccccttt-------------------------------------ccgcattctt---------------------------------------------------------------cgag----gtgaggccaaaaacc--------------------------------tctt----------------------------------------------------------------------------------------------------------------------------------------------------------------------------------------------------------------------------------tggaatgggta--------------------------------------------------------------------------------------------------------gttg-------------------------------------------gat----------------atg-------------------------------ct---------------------------------------------------------------------------------------------------------------------------------------------------------------ccccccagttaca
>saiBol1_JH378152_8886262_8897481_PV
tgagg-----------------------------------------------------------------gactgt--taaag------------------------------------------------aaacttct---------------------------------------------cttccca------------------------------------------------------------------------------------gg-tccacta--gggga-----------------------------ggggtttcaaatgcag----------------------------------------------------------------------------------------------------------------------------------------------------------------------------------------------------------------------------------------------------------------------------------------------------------------------------------------------------------------------ggatttc----------------------------------------------------------------------------------------------------------------------------------------------------------------------------------------------ctggctcc--------aca--------------------------------------------------------------------------------------------------------------cctccat-tggagaccagaagggtttcaa---------------------------------------------------------atttaaagttc----------------------ttgg-tct-g-------------------------------------------------------------------------------------------------------------------------------------------------------------------------------------------------------------------------------------------------------------------------------------------------------------------------------------gttttccc------a-------------------------------------------------------------cacacaggc---------------------------------------------------------------------------------------------------------------------------------------------------------caggtagg------gaaaaccaga-----------------------------------------------------------------------------------------------------------------------------------------------------------------tgggtctcttttatccc---------------------------------------------------------------------------------------------------------------------------------------------------------------------------------------------------------------------------------------------------------------------------------------------aa--------------------------------------------------attccc----------------------------------------------------------------------------------------------------------------------------------------actgaaagctc---------------------------tgggagaaggaggctctgta-----------------actcagggttgtagaccaagtagtgaatct---------------gggatcag-agtc-a------------------------aagagaaa------------------tcgctccagaggaattttg--------------------aaagaac-------------------------tcttctcatt---------------------------------ggagg----agaaca-tgaataggga---------------gggaataactc-aagggttaa------------------------------------------aa-----------------------------------------------------------------------gttcagcta--------------------------agtt----------------------------------------------------------------------------------tccct----------------------------------------------------------------------------------------------------------------------------------------------------------------------------------------------------------------------------------------------------------------------------------------------------------------------------------------------------------------------------------------------------------gctct-----ggg-------------------------------------------------ttgttcccctccc----aca----------acagcatggtagtt-gtcttc----------------------------------------------------------------------------------------------------------------------------------------------------------------------------------------------------------------------------------------------------tctatctct--------------------------------------------ctc---------------------------------------------------------------tctc-------------------------------------------------------------------------------------------------------------------------------------------------------------------------------------------------------------------------------------------------------------------------------------------------------------------------------------------------------------------------------------------------------------------------------------------------------------------------------------------------------------------------------------------------------------------------------------------------------------------------------------------------------------------------------------------------------------------------------------------------------------------------------a---------taaat----------------cacttttctgcaaaa------------------------------------ctc---tttg-ggtccacaa-t-tttattcagacagt--------------------------------aaactca----ccgtgcc-ttca--------------ag--------------gtccct--------ttcccctttcttt------------ggggat-agaga-cccaaggacct------------------------------------------------atgagcttt------------------------------------------------gg--------gagctggg--------------------------------------------------------------------------------------------------taca---------------------------------------------------------------------ctcccccag-ttac---atc-----------tgttggcaagccagcc--------gggag-------------------------------------------------------------------atgtcggactt-------------------cagagtgg----------tgagtg----atattggacc--------------------------c-ctttcac-------------ttgc--taatccgtcct-ttcccttc------ttttaaatttgct------------------aaggaggt--------------------------------------------------------------------------------------------------------------------------------------------------------------------------------------------------------------------------------------------------------------------------------------------------------------------------------------------------------------------------------------------------------------------------------------------------------------------------------------------------------------------------------------------------------------------------------------------aaaa----------------actgggcaac----------------------------------------------------------------------------------------------------------------------------------------------------------------tgttg-gccatctaag------------agtgactagtg-------------------------caacct-------------------ccag------------act-------------------------------------------------------------------------------------------------------------------------------------------------------------------------------------------------------------------------------------------------------------------------------------------------------------------------------------------------------------aaagacatg---------------------------------------------------ggt-gtcagc--------ctttctgaga------------------------acaga----------------------------------------------------------ctctc-t---------------aacaa-----------------------------------------------------------------------------------------------------------------------------------------------------------------------------------------------------------------------------------------------------------------------------------------------------------------------------------------------------------------------------------------------------------------------------tcctcagctcttcagaac---------------------------------------------------------------------------------------------------------------------tgggagcattggt--------------------------------------------------------------------tag-------------------tc---------------------------------------------------------ccaaaccagct-tcc--cttt-ctta-----------------------------------------ctgttctttctttc-------------------------------------------------------------------------------------------------------tctgggccaagctg------------------------------------------------------------agggtcagcg-----------------------------------------ggaggaaag-agcag--------------tggtcccaaactcctggttc----------------------------agttccgttg-----------------------------------------------------------------------------------------------------aggttgtggccctgcttaga------------cctcct---------------------------------------------------------------------------------aagaaaaagccatctg--------------tgtgagcc-----------------------atgcccag-------------------------------------------------------tct------ttcaga-ctccaacc-tcctg-----------------------------------------gatccag---------------------------------------------------------atatccatgag----------------------gcta-actt---------------------cttcc-----------------------c--------------agctctt----------tcctctaagatattt-------cctaca------tatgaggctattacccttcttac----taggactttga----------------------------------g--------------------------gc----tcttggggtggcagtccagaaacccttgcccgtggttccctca----------ggcttatg-------------------------------------------------------------------------------------------------------------------------------------------cctatg----------------------------------------------------------------------------------------------------------------------------------------------aggacc-------------------------------tcctacagt-------------atacaca-gggc--------------------------------------------------------------------------------------------------------------------------------------cagttcccttaatctgctgcgctaggttatgtcctaa-----------cagagccagag-tc--------tgtcagt-g--------------------------------gtactg-gagg-ctat--------------------aggacattgt-------------------gttttttt-----------------gtca-cc------------------tgcaa-tttccc---------------aatccac-------------------------------------------------------------------------------------------------------------ctgaaggctgcc--------------------agaatc-tgataacat-------------acaatt-----------tgtcttgcctaggatcgg----c----------------------------------------------------------------------------------------------------------------------------------------------------------------------------------------------------------------------------------------------------------------------------------------------------------------------------------------------------------------------------------------------------------------------------------------------------------------------------------------------------------------------------------------------------tctct------------------------------------gtatggca-aaacttctccatctagaataccata-------------------gtcagacctgg--tccaatcctcgaatagt----------------------------------taattacaggccccacaactc----------t-aggacatattcc-------------tataatggaaagtggggt----gagggagaaggcctgg-tcctgatgg------ca-ttgttc----c---ggcctc-----ggccatg--cag-----ccagccattaccttct-------------------------------------------------------------------------------------------------------------------------------------------------------------------------------------------------------------------------------tt---------------------------------------------------------------------------------------------------------------------------------------------------------------------------------------------------------------------------------------------------------------------------------------------------------------------------------------------------------------------------------------------------------------------------aagattgttgtgct---------------------------taga-gg---------c----------------------------------------------------------------------------------------------------------------------ccttttcaaggag---------------------------------------------------------------------------------------------------------------------------------tttatcct-------------------------------------------------------------------------------------------------------------------------------------------------------------------------------------------------------------------------------------------------------------cat-agagcagttttatggt---------------------------------------------------------------------------caggctcatg------------ttaa---aa------------ctcttgctagggaatat-------------tg---gcacc-------catcactcaaggctc-----------------------actgtcctagttct----------------------tcaaggaagcgct------------g-----ataca-------g-ggcc------actaatcctgg----------cag-----------tcc--------tcatgtccttg-----aggtggc-----caa-taaggacat-tagac-------------------agtga-------------------------ggttgtgccca-tgacaccggtaa---------------------------------------------------------gtgtgatt-aaacccggcacat-------------g----------------------------gtggg-----------------gcccagaa-------------------------------------gat----------gaccacgcatctag------------------------------------------------------------------------------------------ggtgg-gggg-aaactgcaaggtac-------------------------------------------------------------tataac--------------------------------------------------------------------------------------------------------------------------------------------------------------------------------------------------------------------------------------------------------------------------------------------------------------------------------------------------------------------------------------------------------------------------------------------------------ggggg----------gactccctagg-----------------------------------------------gctagctg--------------------------------------------------------------------------------------------------------------------------------------------------------------------------------------------------------------------------------------------------------------------------------------------------------------------ctgcaa----gaaataa--ccagg---------------------------------------------------ga----------tgtaga----------------------------------------------------------------------------------------------------------------------------------------------cattcctgtgttcag-tttcaga-------------------------------------------------------------------------tgggtgc-tactc-------------------------------------ttcccaagac------------------------------------------aaaat-------------------caccct----t-aaagtgtatcctggataa---ctgggaccaattt---------ca-------------------------cccacaatctttgaa------------gaagaagtg----------------------------------gttc---------------------a-----tttttttctgccaaac--------------------------------------agtgtggct-------------------g----tgatgct---------------------ctctgctgagtgg-agaaacctggccttctaagggaagtaa--------aaattataacacc---cttctac--------------------aattagacc----------tt-t-tc----tgt-aagagagaaggtaaat--------ggactgaggtcccctatg------tgcaa-attttctttt-----------------------------------------------------------ctctaagggataatcctcagctatgtaagacttgtaacct-atgcccta---------------------ctgt-cccctccc--gtcagg-----actaccccca-tatccaggactccctgtggctcctccctccacctata-------cag----accaggtctcctcagctcc-tat---aacacaagaggagtcactgaaggcca-acatggccaaggcacctcaagctac------------taggatgcctca-------------------------------------------------------------------------------------------------------------------------------------------------------------------------------------------------------------------------------------------------------------------------------------------------------------------------------------------------------------------------------------------------------------------actttgccccctacaggcagtaggaggacaatttggcccaactaaaat-acatacttaaagctttc---------atttttttcactttctgacttaaagcaaa-----------------------------------------------------------------------------------------------------------------------------------------------------------------------------------------------------tcaagggggacctag----------------------------------------------------------------gaaaattttcagatgacacagacaagt----acatagatgttctgca-----gggcctagg-tcagacttttgaattctttt-----------------ggaaagatatcatgttatt----------------------------------------------------------------------------------------------------------------------------------------------------------------------------------------------------------------------------------------------------------------------------------------------------------------------------------------------------------------------------------------------------------------------------------------------------------------------------------------------------------------------------gcttagccagaccctaaccagcaat------gagagagaggctgctc-tagcagcggctcaagagtttgggga--cacctgatacctt-agt-caagtacatgactaaatgaca--------------------------------tcagaggagaaggatagattcccta----------caggtaga-----------------------caggcag------------tccccagcatggaccctcactgg----------------------------gatcctgactcagaa--catggagactggagtcata-ggcacctattaa------cctgcatactt-------------------gacggatt-aaggtgaactag-------------------------------------------------------------------------------------------------------------------------------------------------------------------------------------------------------------------------------------------------------------------------------------------------------------------gaaaaagcccttgaactatgcaatgttat------ccactataactcaaggaaaga-------aagaaaa-ccc-----------------------------------ga-----tagcattgcttga-----------gcgatta-----------tggga-------------------------------ggtctt-------aagaaagt---------------------------------------------------------------------------------------------------------------------------------------------------------------------------------------------------------------------------------------------------------------------------------------------------------------------------------------------------------------------------------------------------------------------------------------------------------------a------tact--------------------------------------------------------------------------ccca-------------------------------------------------t-gtcaccagactccatc----------------------------------------------------------------------------gagggtc----------------agctaatac----t-a------------aaagacaaatttatt-------------------------------------------------------------aggcaatcagccacagac-------------at-----------------------------------------------------------------------------------------------------------------------------------------------------------------------------------taggagg-----------------------------------------------------------------------------aagctccagaat------------------------------------------------------------------------------------------------------------------------------------------------------------------------------------------------------------------------------------------------------------------------------------------------------------------------------------------------------------------------------------------------------------------------------------------------------------------------------------------------------------------------------------------------------------------------------------------------------------------------------------------------------------------------ctggccctggggccaaaacag----------------------------agtctagaatcat-----------------------tactaaatctagcaaacttg-gtgtt-----------------------------ctctag-tagagaccagaag----------------------------g---------------------------------------------------------------------aacag------------------------------------------------------------gc--t------------------------------------------------------------------------------------------------------------------------------------------------------------------------------------------------------gaa-----------------------------agggacagg----gggacaag-------------------------------------------------------------------aa-aaaggccagagttctagtcatggcctata--------ggcaagcagac-------------------caaaaaggcttgga-----------------------------------------------------aaag---------gtaaagg-----------cttggg-----ttagccgccagtctggcagagcttgctacgactgtggcctaccaggacac-ttgaag------aa-agattgtccccaga-ggaacagat-------------------------------------------------cacc-----------------------------------------------------------------tcct-gtccttgc------------------------------------------------------------tcactgtg-caaggggatcgc--------------------t-----------------------------------ggaaagcac-----------------------------------------------------------------------------------------------------actgttccag------------------------------------------------ggg-gtgaaggtt-cccaggg-------cctgaggtggctaaccagatgtcccagcagcaggactgag-----------------ggtg-ccca-g----------------------------------------ggcaagcaccagcac----------aagccatcacc-ctcggtgagccctgcgt------------------------------aaagct-----------aac----gatagagggccagg-ag-gt-----------------------------------------------------------------------------------------------caatcttct---------cctggacactg----------------------------------------------------------------------------------------------------------------------ctgcaacctcctcag-------ttttgctt---tcctgtcctggacggttgtcct--------------ctga--------------------------------------------------------------------------------------------------------------------------------------------------------------------------------------------------------aggattcctaggacatcctgtctccccatatttc-cccagcccctaagctg-taa-ctgg---ggagatgtgctcttctc--------------ccatgcc----------cgccagaaagtcccactccc---ttacta-gggcaggacctg-ttagccagagcaggaaccat------tatctatatgaacatca---gagag-----------------------aaaatccctctctgctgcccatgatttgaagaa-ggg----attaatcc--------------tgatgttt-gg-----------------------------------------caatcgaggg----------------acaatttgggcaggc--aaagaatgcctgcccaatttgaataaggctaaaagatcccacctc-tttttgttaccaaagacagtaccccc-t-aagaccagaagcc-----aaaaaa------------------------------------------------------------------------------------------------------------------------------------------------------------------------------------------------------------------------------------------------------------------------------------------------------------------------------------------------------------------------------------------------------------------------------------------------------------------------------------------------------------------------------------------------------------------------------------------------------------------------------------------------------------------------------------------------------------------------------------------------------------------------------------------------------------------------------------------------------------------------------------------------------------------------------------------------------------------------------------------------------------------------------------------------------------------------------------------------------------------------------------------------------------------------------------------------------------------------------------------------------------------------------------------------------------------------------------------------------------------------------------------------------------------------------------------------------------------------------------------------------------------------------------------------------------------------------------------------------------------------------------------------------------------------------------------------------------------------------------------------------------------------------------------------------------------------------------------------------------aggctacagaatattg-taaggaac----------------------------------------------------------------------------------------------------------------------------------------------------------------------------------------------------------------------------------------------------------------------------------------ttcaaa-----------------------gctca-----------------ggtctagtgt---------ggtcctgtcacag------cccttgt--------------------aatgctc-caatttt-----------------------aggactataaaaa-cctaatgtac-------agtggaggcaggt--------------gcaagatctcagg-cttat---taatgaagctg-------------tgatccctttatacccagctgtacccaacccatacatctt-gctctctcaaataccaggagaggcacaat-----------ggtttacagtcctggac-tttaaagatgc-----ccttttc-----tgtgttccattacatcctgactcccagtttctgttcac---ctttgaagaccctttagaccagaattctcagctca-cctggacagtgttaccctagggctttcaaaacagcccccacctgtttggccaggg----tc--taggtcaggaccttagtca-tttttcacatccaggtgcctt-ggttcttcaata----tatg---------------------------------------------------------------gttggcttactt------------------------------tttactgctaacttaggaacccagtgtcagcaggccacccaggact--------------------------------------------------------------------------------------------------------------------------------------------------------------------------------------------------------gcctacacttt------------------ctagccacctatggatataaggtttccaagttaaaagcccaac-----------------------------------------------------------------------------------------------------------------------------------------------------------------------------------------------------------------------------------------------------------------------------------------------------------------------------tgtgtaggcaag-------agataaaa-tacctagggcttatct----t-gtctaaggacactcgggcccttgat--ggagaacatctgcaacccattctggccttccc-ccacccaa-------------agaccttaaaacagttgcagggattcttagga--------ataact-ggtttc-tgccggttgtgaattcccagatatggtgaaacag----------------------------------------------------ccaaacccctctatact------------------c-tgattaaggaaaaac-aaaaaatctaacg---ccc-------atctaatactatg--------------------------------------------------------------------------------------------------------ggaccctat---------------aa--ctaaggcagactttcagaccctgaagcaggcactactgcaggctccagctctaagccttcctaca----------------------------gggaatgac-ttct-----ccttacatgttacagaaaagtcaggagtggcact------g------ggtttctcacccagactagggg-gaccatgccataactggtggcatacctaagtaaggaaattgat-acagtagcaaaag-actggctacactgcttgtaggtca--------tagtttcagtggc-cata---------------------ttggtgtcagaagctgtt--------------------------------------------------------------------------------------------------------------------------------------------------------------------------------------------------------------------------------------------------------------------------------------------------------------------gaaatactgtaagggaaagatctaactatatggacttcacatgatgtatctgg-attctggcctcta-------aaggaggc-aatggct------------------------------atctg---acaagcactt-actcaaa--atcaggc---ct---taatgcctgaagggcctgtactccagc----------------------------------tgcacacatgtgcagccctcaatccagctacctttcttcctgagg-----aaggggcagacaaagaacatgac--tgtcagcaggttatagcccagaactatgtggctcgaga-gatctctt-------------------------------------------------------------------------------------------------------------------------------------------------------------------------------------------------------------------------------------------------------------------------------------------------------------------------agaaac----tcctttagccaatcctgaccttga--------------------------------------------------------------------------------------------------------------------------------------------------cc---tata---cagcgattgaagttcattt-at--agaaaatggagttcaaaaggaaggatatgcagtagtcagtgatcaaacagtgactactagttccaggaggaaggtgaa---tgtaattccctccctcctggaactagtattcag-----------------------------------------------ctggcagaactagtagc-------cctcacttgagctctaaaattaggaaaag-aaaagagaataa--ac---aaatacacagattccaaat--------gtgcttgcctggt--tgaatgccc-------aggctgccatgtggaaggaaagagggttcctaacctcggcaga------------------------------------------------------------------------------------------------------------------------------------------------------------------------------------------------------------------------------------------------------------------------------------------------------------------------------------aactcccattaaatat---------------------------------------------------------------------------------------------------------------------------------------------------------------------------------------------------------------------------------------------------------------------------------------------------------------cataaggaaattttagactta-ttataagctgtccaagaaccca-aagaggtggtagtcttacactgccgaggtcaccag-aaa-ggagatgagaag-gaagcagagggcaa-----------tcgccgagctgacctagagg--c--gaa------agggcagc-tagataagaa---------tttata---------------------------------------------------------------------------ga-aagatctttaa--tatg------------------------------------------------------ggaaaacc---------------------ctctccaggggactagatctcaatactcatcagaaaaggt-agagtgggcaatctcccagggacg---------------------------------------------------------------------------------------------------------------------------------------------------------------------------------------------------------------------------------------------------------------------------------------------------------------------------------------------------------------------------------------------------------------------------------------------------------------------------------------------------------------------------------------------------------------------------------------------------------------------------------------------------------------------------------------------------------------------------------------------------------------------------------------------------------------------------------------------------------------------------------------------------------------------------------------------------------------------------------------------------------------------------------------------------------------------------------------------------------------------------------------------------------------------------------------------------------------------------------------------------------------------------------------------------------------------------------------------------------------------------------------------------------------------------------------------------ttgtcttcttccttcagcatggctagct---------actgaggagacaaaag-tactcc-------tacctgct--gccagccagtggaaattacttaatagcctacaacaaaccttccatatggttatagagaata--------catatc-----gaatggac-aaatctatattta---------------------------------------cagaaaaaggtctcttcaaggctgtccaac----------------------------------------------------------------aaataatcaaaggatgtaaaatatgcca-aaa----aataatcctttggcac-attgcaaatct-cctcctgggaaacggcgaacccgtcattacccaggtgaggactggcaaatggacttcacc---catatgcctaagtgtcagggatatcaacatctgttagcacatgtagatgcctacacaaactgggttgaggctttcccctgtataat-agaaaaagcccaag----agctaata---aaagtcctgatt--------aataaaag-aatccctaga-ttcagatttccctgctg--tcttcaaa-gcaataacagtcctgccttcaaagc-------tgcagtgacc---------caaggaatttccaaagcattaggaatacagt---atcatctccactgtgcttggaggcctcagtcctcagggaaagt--gg-agaaaataaatgaaaatttt------------------------------------------------------------------------------------------------------------------------------------------------------------------------------------------------------------------------------------------------------------------------------------------------------------------------------------------------------------------------------------------------------------------aagagacactt-aaaga-aactggcacaagaaacccaccttc-------------------------------------------------------------------------tgtggcctt-----------ctctatta--------------------------------------------------------------------------------------------------------------------------------------------------------------------------------------------------------------------------------------------------------------------------------------------------------------------------------gcaatagcactcttaagggcttgaaactctcctc-agaaaataggactcag----cccctatgg---------------------------------------gatgctttatggatgg---------ccctttcttactaatgatctcgtattag---------------gcaaggaaa----------------------------------------------------------------------------------------------------------------------------------------------------------------------------------cagcagatctaa----------------------------------------------------------------------------------------------------------t-aaaagat-------------ataa------------------------cctccttggctaagcaccaacaggctctta-gaacc----ttac-----ctgaaggacacccta-gggaaaaaggggaagagctgttctgcc---------------c-tggagacttggtgcttgtt-aagtc-------tctcccctcaga--------ctctcctt-ctctaggcccatcttgggaagg--------------acc-a-ttt--tcag--ttattctgtct-acttcaatggcagctgaggtggtgggaagt---------------------------------------------------------------------------------------------------------------------------------------------------------------------------------------gac-------------------------tcatggatctgtcacactc--agctgaagccttgggcacccc----------------------------------------------------------ct-gaag-aaa-------------------------------atcat-aggccctccactgcacagcctgaagttcc---aggagacagccgttc-atac----acctgtgagc------------------------------------------------------------------------------------------------------------------------------------------------------------------------------------------------------------------------------------------ctttagag-gatct---g--------------------------------------------------------------------------------------------------------------------------------------------------------------------------------------------------------tgtttgctcttctgacaaga---------tccccaggaaggtatc-----------------tact------------------catgagtttga-----------------------------------------------------------------------------------------------------------------------------------------------------------------------------------------------------------------------------------------------------------------------------------------------------------------------------------------------------------------------------------------------------------------------------------------------------------------------------------------------------------------------------------------------------------------------------------------------------------------------------------------------------------------------------------------------------------------------------------------------------------------------------------------c-ttacatcc-tggca-ttaacagaactgtca------------ctc-tc--------------aactttac-tatttgtgaccggactctgtgtggtc-------------------acccctatggattggcctacatctcataaa--ctctcctt------atccgtg--------------gct-----------------------------tactccctaattatacttcgaatagctcttc-----tcttctccctctgata------ttatcactcc----ct---------------------------------------------------------------------------------------------------------------------------------------------------------------------------------------------------------------------------------------------------------------------------------------------------------------------------------------------------------------------------------------------------------------------------------------------------------------------------------------------------------------------------------------------------------------------------------------------------------------------------------------------------------------------------------------------------------------------------------------------------------------------------------------------------caaatcatacagggcttatagttcccttggtcagcaatctactaattccatctactt--cacacttgacttgtgtgaattctacc--aacaactccaatgcttccctatgccaaaactgggttgccttacccccaggccttaactgcctggcaccaggcttattc----tttgtggcacttcagcctacagctgcctaaataatacccctgggaaaatatgcctcctctcc-ttcctagtg------------------------------catccccatgtgaatttacactgactcttcggtgcag--agtctt----ctcttgagaaagccacat---tatactcaaacccca------------------------attattcctttcatag----------------tgggggct------ggaataata---------ggaagacttggta-cgcacattggagg-----aattgctacc----------------------------------------------------------------------------------------------------------------------------------------------------------------------------------------------------------------------------------------------------------------------------------------------------------------------------tctactcag-tt-tt------atggttgctc----------------------------------------ttgctcattctctc----------------------gtaactc-----tgcagaa-----------------------------gcagcttaactc----------------------------------------------------------------------------------------------------------------------------------------------------------------------------------------------------------------------------------------------------------------------------------------------------------------tttagctgc------tt---cttcaaaat-------------agaagggccctggatctgctaac----------------------------------------------------------------------------------------------------------------------------------------------------------------------------------------------------------------------------------------------agca--------g------------aaggaggaggaacct-----atc-tctttttagg-agaagaat----------------------------g------ct--------------------------------------------------------------------------------------------------gttactttgt-aaatcaatcaggtattgtctt----------aa-ac-------------------------------------------------------------------------------------------------------------------------------------------------aaactt---------------------------------------------------------------------------------------------------------------------------------------------------------------------------aactcagggacc------------------------------------aaatcgaac------------------------------------------acaaggcc----------------------------aaagaacttc--------------------------------------------------------------------------------------------------------------------------------------------------------------------------------------------------------------------------------------------------------------------------------------------------------------------------aggaaac------------------gggatcc-tggagc-ttgttttaacaactggctgtcct--------ggctctatcct-----------gt-tctttgcccat-ttataatcgttct-------attattgctgaccttc-----------------ggaccactcacctttaaccttcttgtcaaattcgtttcttct------------------------agaatt-----------gaggccatgaggctaca-aatggtcctac------------------------------------------------------------------------------------------------------------------------------------------------------------------------------------------------------------------------------------------------------------------------------------------------------------------------------------------------------------------------------------------------------------------------------------------------------------------------------------------------------------------------------------------------------------------------------------------------agatggaaccct-gaatgtccttggctca-------------------------------------------------------taagttctacc--atgaacctc---------------------------------------tggactgacctgcacccctgg-----------aagact-cccctctggaga-aaacttcaactgcagggctcc-tccta---tgccccagctcagcaggaagtagtt----------------------------------------------------------------------------------------------------------------------------------------------------------------------------------------------------------------------------------------------------------------------------------------------------------------------aaagagcgatcaaca-ctcat--gtccaaacagcagttggactttcctgttcagag-g---------------------ggaaactga-----------gggac-----tgt-gtt----------------------------------------------aaagaaacttctcttcccagg-tgcacta-t----ggg------------------------aggggttta---------------------------------------------------------------------------------------------------------------------------------------------------------------------------------------------------------------------------------------------------------------------------------------------aa-------------------------------atgcaggaatttc---------------ctggc------------------------------------------------------tcca-tac-------ctccat-tggagaccagaagggtctc------------------------------------------------------------aaatttaaag---------------------------------------------------------------------------------------------------------------------------------------------------------------------------------------------------------------------------------------------------------------------------------------------------------------------------------------------------------------------------------------------------------------------------------------------------------------------------------------------------------------------------------------------------------ttctt--------------------------tgtct-ggttt---------------tc-----------cccgac-------------------------acgggc--------------------------------------------------------------------------------------caggtagggaaa-accagctggaactcttttgtccc---------------------------------------------------------------------------------------------------------------------------------------------------------------------------------------------------------------------------------------------------------------------------------------------------------------------------aaattc-c-----ca----------ctg-aaatctct-ggaag--------------------------aaggaggc--------------------tctgtaactcaagattgtagaccaagtagccaatc---------------ctatatcagagtc-------aaag---------atc-aatta-ctcc---------------------agaggaggtttg----------aaagaac--tcctctca-------ttggacc-agaacatgaatg-g-gaagagggtaactcaagagtc---------------------------------------------------------------------------------------------------------------------------------------------------------------------------------------------------------------------------aaaactt----tagc-t-------------------------------gctcc-taccta-------------------------------------------------------------agcagat---------------------tt---------------------------------------------------------------------ccc-----------------gctct-gggt------------------tcccctccc-acaa---------------------------------------------------------------------cagca-----------t--------------------------------------------------------------------------------ggga-------------------------gctg--------------------------------------------------------------------------------------------------------------------------------------------------------------------------------------------------tttctct-----------------------------------------ctctca--------------------------------------------------------------------------------------atctttctctctcaatcttctgcc-------------------------------cgccccgcttctt-------------------------------------------gttcataaattgcat-------------ttctgcaaaa--------------------------------------ctcttt-gg-atccacaat-------------------------------------------------------------------------------------------tttgttcgg-acagg-aaactcaccatgc-----------------------------------------------c-tctggggctccttt-------------------------------------ccccattctt---------------------------------------------------------------ccgagttagagaggccaaggacc--------------------------------tatgagctct-----------------------------------------------------------------------------------------------------------------------------------------------------------------------------------------------------------------------------------ggga--------------------------------------------------------------------------------------------------------gctg-------------------------------------------gtc----------------aca-------------------------------at---------------------------------------------------------------------------------------------------------------------------------------------------------------agcactagcaaca
>calJac3_c11_39331462_39344035_PV
tgagaa------------------------ctgc--------------------------------------------ttgag------------------------------------------------ggacatct---------------------------------------------cttccct-------------------------------------------------------------------------------------g-tcctcaa--ggggc-----------------------------gtggtttcaaagacag----------------------------------------------------------------------------------------------------------------------------------------------------------------------------------------------------------------------------------------------------------------------------------------------------------------------------------------------------------------------gagtttc----------------------------------------------------------------------------------------------------------------------------------------------------------------------------------------------ccagctcc--------ac---------------------------------------------------------------------------------------------------------------cctccacccggaagccagaagggtttcaa---------------------------------------------------------atgtgaagttc----------------------tttg-tc------------------------------------------------------------------------------------------------------------------------------------------------------------------------------------------------------------------------------------------------------------------------------------------------------------------------------------------cttgcc------a-------------------------------------------------------------cactcaggg---------------------------------------------------------------------------------------------------------------------------------------------------------taggtaga------gaaagccagg-----------------------------------------------------------------------------------------------------------------------------------------------------------------tgaggctcctttgtcca---------------------------------------------------------------------------------------------------------------------------------------------------------------------------------------------------------------------------------------------------------------------------------------------aa--------------------------------------------------aaaacac---------------------------------------------------------------------------------------------------------------------------------------ccccaaagctc---------------------------tcgaagaatggggctctgta-----------------actcagcatt-------aagcagccaatgt---------------gatatcag-agtt-a------------------------aagattaa------------------tcactgcagaggaagtgtg--------------------gaagaac-------------------------tcctctcctt---------------------------------ggatg----agaaca-tgaatgggaa---------------gggaataactc-aagggttaa------------------------------------------aa-----------------------------------------------------------------------tcccagctg--------------------------ctcc-tac---------------------------------------------------------------ctatatg-----ga-ttcct----------------------------------------------------------------------------------------------------------------------------------------------------------------------------------------------------------------------------------------------------------------------------------------------------------------------------------------------------------------------------------------------------------tct-t-----ggg-----------------------------------------------------tcccctctc----ac-----------acaacatgagcact-gtctttctc-------------------------------------------------------------------------------------------------------------------------------------------------------------------------------------------------------------------------------------------------tctctctct--------------------------------------------ctc---------------------------------------------------------------tctc---------------------------------------------------------------------------------------------------------------------------------------------------------------------------------------------------------------------------------------------------------------------------------------------------------------------------------------------------------------------------------------------------------------------------t----------------------------------------------------------------------------------------------------------------------------------------------------------------------------------------------------------------------------------------------------------------------------------------------------------------------------------------------gtctaa---------taaat----------------cacaattccacaaaa------------------------------------ctc---tttg-gatccatga-tatgtattagaatggc--------------------------------aaacac--------tgtc-tcca--------------gg--------------gcccct--------tttcctattctta------------agggtt-agcaaggctaagaacct-----------------------------------------------ctttggaact------------------------------------------------gg--------gagctgag--------------------------------------------------------------------------------------------------tatg---------------------------------------------------------------------ctcaccagg-ttac---atc-----------ttttggtgagccagcc--------agcag------------------------------------------------------------------aacttcatactt-------------------cagaggag----------tgagtg----atattgga-c--------------------------c-ctttcgc-------------ttgc--tactctgtcct-ttcccttc------ttttaaatttgtt------------------aacgaggt-------------------------------------------------------------------------------------------------------------------------------------------------------------------------------------------------------------------------------------------------------------------------------------------------------------------------------------------------------------------------------------------------------------------------------------------------------------------------------------------------------------------------------------------------------------------------------------------aaaaa----------------atcaggcacc----------------------------------------------------------------------------------------------------------------------------------------------------------------tggca-gccacataag------------agcaattagca-------------------------tggc-----------------------ag------------tct-------------------------------------------------------------------------------------------------------------------------------------------------------------------------------------------------------------------------------------------------------------------------------------------------------------------------------------------------------------acagacacg---------------------------------------------------agt-gtcagg--------ctttctggaa------------------------acaga----------------------------------------------------------ctctt-c---------------aacaa-----------------------------------------------------------------------------------------------------------------------------------------------------------------------------------------------------------------------------------------------------------------------------------------------------------------------------------------------------------------------------------------------------------------------------cccccggctcttcagaac---------------------------------------------------------------------------------------------------------------------tgtgagcattagt--------------------------------------------------------------------ttg-------------------cc---------------------------------------------------------ctgaatcagct-tcc--cttt-ctta---------------------------------------------tggttctttc-------------------------------------------------------------------------------------------------------tctgggccaagcct------------------------------------------------------------aggactggcc-----------------------------------------agagaaaag-ggtag--------------cagtcttgaactcctggttt----------------------------agtccggttg-----------------------------------------------------------------------------------------------------aggttgggacccctcttaga------------cctcct---------------------------------------------------------------------------------aagaaaaagctgccta--------------ttcgatcc-----------------------atgccccg-------------------------------------------------------cct------ttcaga-ccccaacc-tcctg-----------------------------------------ggtccag---------------------------------------------------------acttccataag----------------------gcaa-actt---------------------cttca-----------------------c--------------agctctt----------tcctctaagatattt-------cctaca------catgaggctactacctttcttgc----taggactttga----------------------------------g--------------------------gc----tcttggggtggcagtccaga-----gtgtccatggtgccctca----------ggcttatg-------------------------------------------------------------------------------------------------------------------------------------------cctatg----------------------------------------------------------------------------------------------------------------------------------------------aagacc-------------------------------tcctacagg-at--------aaatacaca-gtac--------------------------------------------------------------------------------------------------------------------------------------cagttcccttagtccactatgctagattatgtcctaa-----------tagagccagag-tc--------catcagtgg--------------------------------gtactg-gaag-ctat--------------------aggacattgt-------------------ggttttttt----------------gtca-cc------------------tgcaa-tttcct---------------aatccaa-------------------------------------------------------------------------------------------------------------ctgagtggtgcc--------------------agattc-caataattt-------------ataatt-----------tgtcttgctta-gattgg----c----------------------------------------------------------------------------------------------------------------------------------------------------------------------------------------------------------------------------------------------------------------------------------------------------------------------------------------------------------------------------------------------------------------------------------------------------------------------------------------------------------------------------------------------------tctcc------------------------------------atacaaca-gaacttctccatctagaataccata-------------------gtcagacctgg--tctgaggctcaaatagt----------------------------------taattacaagtcccaaaatcc----------t-aggacatattcc-------------tatgatgaaaggtggggt----gggggagaaggcccagatcctgaggg------ca-ttgttc----t---ggcctt-----ggccatg--cgg-----ccagccattaccttct-------------------------------------------------------------------------------------------------------------------------------------------------------------------------------------------------------------------------------tt---------------------------------------------------------------------------------------------------------------------------------------------------------------------------------------------------------------------------------------------------------------------------------------------------------------------------------------------------------------------------------------------------------------------------aagactgtcatgct---------------------------taga-gg---------c----------------------------------------------------------------------------------------------------------------------ctttctcaagaag---------------------------------------------------------------------------------------------------------------------------------tttatcct-------------------------------------------------------------------------------------------------------------------------------------------------------------------------------------------------------------------------------------------------------------cct-aaggcagctttacagt---------------------------------------------------------------------------cagacctatg------------ttaattaaa------------ctcctgctatggaatat-------------tg---gcacc-------catctcccaagcctc-----------------------actggcctagttct----------------------ttaaggacatggc------------g-----gtaca-------c-agcc------actaagttcag----------cag-----------tcc--------tcatgtcctta-----aggtgg------cca-taaggacat-tagac-------------------agtga-------------------------gagtgtgccca-tgttgccagtaa---------------------------------------------------------gcatgatt-aaaccaggcacat------------------------------------------ggggg-----------------gcccacaa-------------------------------------gat----------gatcacgtgtctag------------------------------------------------------------------------------------------ggcac-aagg-aaactgcaaggtgc-------------------------------------------------------------tatatc--------------------------------------------------------------------------------------------------------------------------------------------------------------------------------------------------------------------------------------------------------------------------------------------------------------------------------------------------------------------------------------------------------------------------------------------------------tgggg----------gatgctccagg-----------------------------------------------gctaccag--------------------------------------------------------------------------------------------------------------------------------------------------------------------------------------------------------------------------------------------------------------------------------------------------------------------ttgcaa----ggaataa--ccagg---------------------------------------------------ga----------tgtgga----------------------------------------------------------------------------------------------------------------------------------------------catccctgtgttcag-tttcag--------------------------------------------------------------------------tgggtgc-tatcc-------------------------------------ttcccaaggc------------------------------------------aaaat-------------------aatcct---ct-taggtgtattctggataa---ctgggaccaattt---------ga-------------------------cccatgatctttgaa------------gaagaaa-------------------------------------ctc---------------------a-----tttttctctgccaaac--------------------------------------agcgtggtc-------------------g----tgatacc---------------------ctctgccgtgtgg-agaaacccagcctcctaagggaagtac--------aaattataacacc---cttccac--------------------agttagacc----------tc-t-tc----tgt-aagagggaatgtaaat--------ggatggaggtcccctatg------tgcaa-gttttctttt-----------------------------------------------------------ctctaggagataatcctcagctatgtaaggcttgtaaccc-atgcccta---------------------ctgg-cccctct----tcagg-----actaccccca-tatttaagatgccctggagctcctccctccaccaata-------ctc----atcaggtctcctcagctcc-tat---aacccaagatgaat----------------cagccaaggcacctcaggctat------------tagtatacccca-------------------------------------------------------------------------------------------------------------------------------------------------------------------------------------------------------------------------------------------------------------------------------------------------------------------------------------------------------------------------------------------------------------------attctgtcccctacaggcagtaggaggagaatttggcccaaccaaact-tcatact--------------------cccttttcactttctgacttaaagcaaa-----------------------------------------------------------------------------------------------------------------------------------------------------------------------------------------------------tcaaggcagactcag----------------------------------------------------------------gaaaattttcagataacccagacaggt----acatatatattcttca-----gagcctgga-tcaatcctttgaattggatt-----------------ggaaaga---tacgttatt----------------------------------------------------------------------------------------------------------------------------------------------------------------------------------------------------------------------------------------------------------------------------------------------------------------------------------------------------------------------------------------------------------------------------------------------------------------------------------------------------------------------------gcttagtcagaccctaaccagcaat------tagagggaggctgctg-tagcagtggcttgagagtttgggga--cacctggtacctt-agt-gaagtatatgacctaataatg--------------------------------ttagaggagaaggatagattcccta----------caggtaga-----------------------caagcag------------tccctagcatga-ccctcactgg----------------------------gatcctgaaacacaa--cagggagattggagtcgta-ggcacctactaa------cctgcatattt-------------------gagggatt-aaggcaagctag-------------------------------------------------------------------------------------------------------------------------------------------------------------------------------------------------------------------------------------------------------------------------------------------------------------------gaaaaagcccatgaaccatgcaatgttat------ccaccataactcagagagagg---------aagaa-aac-----------------------------------aa-----gagccttccttga-----------gtggctg-----------tggaa-------------------------------ggcctt-------aagaaaat---------------------------------------------------------------------------------------------------------------------------------------------------------------------------------------------------------------------------------------------------------------------------------------------------------------------------------------------------------------------------------------------------------------------------------------------------------------a------tac---------------------------------------------------------------------------tccc-------------------------------------------------t-gtcatcagaccccatc----------------------------------------------------------------------------gaggatt----------------agctaatcc----t-a------------aaagaaaaatttatt-----------------------------------------------------------------aatcagcaacaaac-------------at-----------------------------------------------------------------------------------------------------------------------------------------------------------------------------------taggagg-----------------------------------------------------------------------------aagctccagaag------------------------------------------------------------------------------------------------------------------------------------------------------------------------------------------------------------------------------------------------------------------------------------------------------------------------------------------------------------------------------------------------------------------------------------------------------------------------------------------------------------------------------------------------------------------------------------------------------------------------------------------------------------------------ctggccctagggccagaacag----------------------------agtctagaataat-----------------------tactaaatctagcaactgtg-gtgct-----------------------------ctataa-tagagactaggaa----------------------------g---------------------------------------------------------------------aacag------------------------------------------------------------gc--t------------------------------------------------------------------------------------------------------------------------------------------------------------------------------------------------------gaa-----------------------------aggaacaag---agggacaag-------------------------------------------------------------------ag-aaaggccacggccctagtcatggccttca--------ggcaagcagac-------------------ccaagaagctggga-----------------------------------------------------agag---------ggaaggg-----------cttgag-----ttagctgccaggctggcagagcttgctaccactgtggcctaccgggacac-tttaag------aa-agattgtccccata-ggaatggac-------------------------------------------------catc-----------------------------------------------------------------tccttgttcttgc------------------------------------------------------------ccactgtgccaaggggatcac--------------------t-----------------------------------ggaagacac-----------------------------------------------------------------------------------------------------actttcttcg------------------------------------------------ggg-accaaggtt-tccaggg-------cctgaggtggctaaccagatgacccaacagcaggactgag-----------------gatg-ctca-g----------------------------------------ggtaatcaccagcaa----------aagccatcacc-ttcactgagccctggat------------------------------aaaact-----------aac----catagagggccagg-ag-at-----------------------------------------------------------------------------------------------tgatcttct---------cctggacactg----------------------------------------------------------------------------------------------------------------------gtgcagccttctcag-------ttttcctg---tcctgtcctggttggttgtcct--------------ccaagtc----------------------------------------------------------------------------------------------------------------------------------------------------------------------------tg-------------taactgtccaaggagtcctaggacaatcagcttcccaataatcctcctagcccctaagctg-taa-ctgg---ggagatatactcttctc--------------ccatgacttccttatcatgctggaaagttccactccc---ttacta-ggatgggacctg-ttagtcagagcaggagccat------tatttatgtgaacatcctcagagca-----------------------gaaatccttctctgctgcctattatttaaagaa-ga-----attaatct--------------caaggttt-ggg----------------------------------------caatggaggg----------------acaatttgggtgggc--aaagaatgcctgaccaattcaaataaagctaaaggatcccatctc-ttttccttagcaaagat-------------aaaccagaaacc-----aaaaag------------------------------------------------------------------------------------------------------------------------------------------------------------------------------------------------------------------------------------------------------------------------------------------------------------------------------------------------------------------------------------------------------------------------------------------------------------------------------------------------------------------------------------------------------------------------------------------------------------------------------------------------------------------------------------------------------------------------------------------------------------------------------------------------------------------------------------------------------------------------------------------------------------------------------------------------------------------------------------------------------------------------------------------------------------------------------------------------------------------------------------------------------------------------------------------------------------------------------------------------------------------------------------------------------------------------------------------------------------------------------------------------------------------------------------------------------------------------------------------------------------------------------------------------------------------------------------------------------------------------------------------------------------------------------------------------------------------------------------------------------------------------------------------------------------------------------------------------------------gggctaaaagatattg-caacgaac----------------------------------------------------------------------------------------------------------------------------------------------------------------------------------------------------------------------------------------------------------------------------------------ttaaaa-----------------------actca-g---------------ggtcaggtga---------ggtcctaaaacag------cccttgt--------------------aatactc-caacttt-----------------------gagagttaaaaaa-tctaattgac-------aatggaggctagt--------------gcaagatctcagg-cttat---taatgaagatg-------------tgatccctttatacccagctgtacccaaccagtacacctt-gttctctcaaataccaggaaaggcacaat-----------ggtttacagtcctggac-cttaagaatgt-----ctttttc-----tgtgttctattacatcctgactcccagtttctgtttgc---ctttgaagaccctttagaccataagtctcagctca-tctggacattgttaccccaagacttttgagacagccctcacctgtttggc---------------------------------------------------------------------------------------------------------------------------------------------------------------------------------------------------------------caggcggccacccaggacc--------------------------------------------------------------------------------------------------------------------------------------------------------------------------------------------------------tcctaaacttt------------------ctaaccacctgtggatataaggtttccaaatcaaaagcacaac-----------------------------------------------------------------------------------------------------------------------------------------------------------------------------------------------------------------------------------------------------------------------------------------------------------------------------tttgtaggtaag-------aggtaaaa-tgcccaaggcttgtat----t-atctaagggcacttggcttcttgat--ggagaatgtctccaacccatactggccttccc-ccatccaa-------------agacctaaaagcagttgtggggattcttagaa--------ataact-ggtttc-tgcctgttgcggattcccagacatgataaaatag----------------------------------------------------ccaaacccctttacact------------------c-ttattaaggaaaccc-aaaagg-ctaaca---acc-------atataatgcaatg--------------------------------------------------------------------------------------------------------ggatcctat---------------ag--ccaatgcagccattcagaccctaaagtaggcactatggcaggctccagctttaagccttcctaca----------------------------gagaatgac-ctct-----caccacatgttatggaaaattcatgggtggcact-----ag------gggttctcacccagacttgggg-gaccatgtgaaagccagcggcatacctaagtaaggaaagtgat-gcagtttcaaaag-cctggccacattgattgtagattg--------tagccccagtggc-tata---------------------ctggtctcagaagctgtt--------------------------------------------------------------------------------------------------------------------------------------------------------------------------------------------------------------------------------------------------------------------------------------------------------------------aaaatggtgcaagggaaagatctaaccgtatggacttcacacgacatatctggaattctgtcctcta-------aaggaggcttatggct------------------------------gtcca---acaaccactt-actcaaa-tatccggc---ct---taatactagaagggcctttatttcagc----------------------------------tgtgcacatgcacatccctcaatccagctatttttcttcctgagg-----aagaggcagacagagaacatgac--tgtcagaaggttataatccagaactatgtggtctgagatgatctctt-------------------------------------------------------------------------------------------------------------------------------------------------------------------------------------------------------------------------------------------------------------------------------------------------------------------------agtacc----tcctctagccaatggtgaccttta--------------------------------------------------------------------------------------------------------------------------------------------------cc---tata---cactgacagacattcattt-at--ggaaaatggagctcgaaaggcaggatatgcagtagtcagtgatcaaacagtgct--------------------cgaa---agtaactccc--cctcctgaaactagcatccaa-----------------------------------------------ctggcagaactagtagc-------cctcagtagagctctaaaattaggaaaag-aaaagagaataa--ac---atatacacagattccaaat--------atgcttacctggttctgcacactc-------atgttgccatatggaaggaaagactgttcctaaccttagaagg------------------------------------------------------------------------------------------------------------------------------------------------------------------------------------------------------------------------------------------------------------------------------------------------------------------------------------aactcccattaaatat---------------------------------------------------------------------------------------------------------------------------------------------------------------------------------------------------------------------------------------------------------------------------------------------------------------cataaggaaactttagactta-ttacaagctgtccaagtaccca-aagacatggcagtcttacactgctgaggtcaccag-aaa-ggagatgagaag-gaagtagagagcaa-----------tcacagagctgacctagagg--c-aaaa------agagcagc-cagacaagaa---------tttata---------------------------------------------------------------------------ga-aggtcctttaa--tatg------------------------------------------------------ggaaaacc---------------------ctctccagggaactagacctcaatactcagcagaagaggt-agagtgggcaatctcccagggaca---------------------------------------------------------------------------------------------------------------------------------------------------------------------------------------------------------------------------------------------------------------------------------------------------------------------------------------------------------------------------------------------------------------------------------------------------------------------------------------------------------------------------------------------------------------------------------------------------------------------------------------------------------------------------------------------------------------------------------------------------------------------------------------------------------------------------------------------------------------------------------------------------------------------------------------------------------------------------------------------------------------------------------------------------------------------------------------------------------------------------------------------------------------------------------------------------------------------------------------------------------------------------------------------------------------------------------------------------------------------------------------------------------------------------------------------------caatcttcttccttcaggatggctagct---------actgaggagggaaaag-tactcc-------tacctgct--gccagccagtggaaagtacctaaaatcctacattaaaccttccatatgggtatggaaaata--------catatc-----aaatggcc-aaatttatattta---------------------------------------cagaaaaagatctcttc-aggctgtccaac----------------------------------------------------------------aaatagtcggatgatgggaaatacgccagaaa----aataatgctttggcat-atcgcaaagtt-cctcctggggaacagcaaaccagtcactaaccaggtgagtactgacaaatggattttacc---catatgcctaagtctgaaggatatcaatatctgttagtatgtgtagatacctacacaaaatgggttgaggctttcccctgta-aac-agaaaaagcccaag----agttagta---agagtcctgatt--------aatgaaat-aatccctaga-ttcagactccctcactg--tcttcaaa-gtgataatggccctgccttcaatgt-------tgcagtgac---------------------caaagcattagaaatacagt---atcatctccactgggcttggaggcctcagtcctcagggaaagt--gg-agaaggtgaacaaaattctt------------------------------------------------------------------------------------------------------------------------------------------------------------------------------------------------------------------------------------------------------------------------------------------------------------------------------------------------------------------------------------------------------------------aagagatgcct-aaaga-aactggtacaggaaacccacctca-------------------------------------------------------------------------tgttgcctt-----------ctctatta--------------------------------------------------------------------------------------------------------------------------------------------------------------------------------------------------------------------------------------------------------------------------------------------------------------------------------ccaatagtactcttaagggctcaaaactctccta-agaaaacaggactcag----cccctatga---------------------------------------gatgctttatggatgg---------ccctttcttattaatgatttcgtgttag---------------agaaggaaa----------------------------------------------------------------------------------------------------------------------------------------------------------------------------------cagcagatctga----------------------------------------------------------------------------------------------------------t-aaaatat-------------ataa------------------------tctccttggctaagtacccacacgctctta-ggac--------------------------cta-aagaaaggtggaaagagttgttctgcc---------------c-tggagacttagtgcttatt-aagtc-------tctctcctcaga--------ctctccct-ctctaggcacatcttgggaagg--------------atc-a-ttt--ttgc--ttattctgtct-atcccaatagtgcttaaggcagtgggaaat---------------------------------------------------------------------------------------------------------------------------------------------------------------------------------------gaa-------------------------tcgtgggttcgtcacactc--agccgaagccctggacacctt----------------------------------------------------------ct-gaag-aaa-------------------------------atcat-aggccctccattccacagcctgaagttcc---aggagacgacccttc-atac----acctgcgagc------------------------------------------------------------------------------------------------------------------------------------------------------------------------------------------------------------------------------------------ctttagag-gatct---a--------------------------------------------------------------------------------------------------------------------------------------------------------------------------------------------------------cgtttgctcttccaatgaga---------tccccaggaaagtaat-----------------gact------------------catgagtgtaa-----------------------------------------------------------------------------------------------------------------------------------------------------------------------------------------------------------------------------------------------------------------------------------------------------------------------------------------------------------------------------------------------------------------------------------------------------------------------------------------------------------------------------------------------------------------------------------------------------------------------------------------------------------------------------------------------------------------------------------------------------------------------------------------c-ttacatcc-tggca-ttaacaggactatca------------ctc-tt--------------gactttat-tatttgcaactggactctatgtggtc-------------------acccctatggattggc-----------------------------------------------------------------------------------------------------ctaatagctcttc-----tcctctccctctga---------tatgactcc----ct---------------------------------------------------------------------------------------------------------------------------------------------------------------------------------------------------------------------------------------------------------------------------------------------------------------------------------------------------------------------------------------------------------------------------------------------------------------------------------------------------------------------------------------------------------------------------------------------------------------------------------------------------------------------------------------------------------------------------------------------------------------------------------------------------caaatcattcggggcttacaggtcccttggtca-caaactaagaatcccatctacct--cagaattcacttgtgtgaactctatttaaactactccagtgcttccctatgccaaaactgggttgccttacccccagatctcaactgcctaacaccaggtttattc----tttgtggcacctcagcttaccactgtctgaacaatactcctaaggaaatatgcctccactcc-ttcctagtg------------------------------cccccccatgacaattttcacctactctcaggttcag--agtctt----ctcttgccgagggcacac---catactcaaacaccc------------------------gttattccttccatagtg-------------gtgggggg-g---ctggaatagtg---------agaggacttggta-ctggaactggagg-----aattactacc----------------------------------------------------------------------------------------------------------------------------------------------------------------------------------------------------------------------------------------------------------------------------------------------------------------------------tctactcag-tt-tt------acagcaagcta-tctcaggag---ttacatgatgacaaggaaaaa---ggttgctaattctctctgcag-------acagaggaagctcactc-----tatagaa-----------------------------gcagcttaaccc----------------------------------------------------------------------------------------------------------------------------------------------------------------------------------------------------------------------------------------------------------------------------------------------------------------tttagctgct-atggct---cttcaaaat-------------agaaggaccctggatctgggaac----------------------------------------------------------------------------------------------------------------------------------------------------------------------------------------------------------------------------------------------agca--------a------------actggggaggaacct-----gtc-tctttttagg-agaagaat----------------------------g------tt--------------------------------------------------------------------------------------------------gctactttgt-aaaccaatcagtcattgtctt----------aa-ag-------------------------------------------------------------------------------------------------------------------------------------------------aaaggt-----------------------------------------------------------------------------------------------------------------------------------------------------------------------aaagaactcagggacc------------------------------------gaatcgaac------------------------------------------acagggct----------------------------aaagaacttc--------------------------------------------------------------------------------------------------------------------------------------------------------------------------------------------------------------------------------------------------------------------------------------------------------------------------aagaaac------------------agcatca-tggagc-ttg-tttagcaactggctgtcct--------ggctctaccct-----------ct-tctaggctcat-ttataaccattct-------attattgctttccct------------------gggcctctcatctttaaccttcttgtcaaatttgtttcttct------------------------agaatt-----------gaggccataagcctaca-aatggtcctgc------------------------------------------------------------------------------------------------------------------------------------------------------------------------------------------------------------------------------------------------------------------------------------------------------------------------------------------------------------------------------------------------------------------------------------------------------------------------------------------------------------------------------------------------------------------------------------------------aaatgaaaccct-gaatgtccttggctca-------------------------------------------------------tgagttctacc--atcgacctc---------------------------------------tggatcaaccttcacccctgg-----------aagaat-ctcctctggaggaaaacctcaactgcagggcctc-ttcta---tgccccaattcagcaggaaatagtt----------------------------------------------------------------------------------------------------------------------------------------------------------------------------------------------------------------------------------------------------------------------------------------------------------------------aaagagcaatcaagg-cctgt--gtccggagagcagctggactttcctattcagat-g---------------------ggggactga-----------aag------------------------------------------------------------------acttctcttctcc-g-tccacga-g----ggg------------------------cagggtttc---------------------------------------------------------------------------------------------------------------------------------------------------------------------------------------------------------------------------------------------------------------------------------------------aa-------------------------------aggcaggagtttc---------------ccggt------------------------------------------------------tcca-cgt-------ctccttctgggaaccagaggggtttc------------------------------------------------------------aaatataaag---------------------------------------------------------------------------------------------------------------------------------------------------------------------------------------------------------------------------------------------------------------------------------------------------------------------------------------------------------------------------------------------------------------------------------------------------------------------------------------------------------------------------------------------------------ttctt--------------------------tgtct-gggtt---------------tc-----------ctacac-------------------------ttggag--------------------------------------------------------------------------------------taggtagagaaa-gccaggtgaggctcctttgtcc-t--------------------------------------------------------------------------------------------------------------------------------------------------------------------------------------------------------------------------------------------------------------------------------------------------------------------------aaaaag-c-----ca----------ccc-aaagctct-gggag--------------------------ga-gcgtc--------------------tctgtaactcagcattgtggatcaagcagccaatc---------------cggtatcagtgtc-------aaag---------atc-catca-ctcc---------------------agaggaagtctg----------aaagaac--tcctttca-------ttggaca-agaacatgaatg-t-ggagggaataactcaagcgtt---------------------------------------------------------------------------------------------------------------------------------------------------------------------------------------------------------------------------aaaattc----caga-t-------------------------------gctcc-taccta-------------------------------------------------------------tatgga----------------------tt---------------------------------------------------------------------cct-----------------tctct-ggg-------------------tcctctccc-atga---------------------------------------------------------------------cagag-----------t--------------------------------------------------------------------------------ggga-------------------------tctc--------------------------------------------------------------------------------------------------------------------------------------------------------------------------------------------------tctctct-----------------------------------------ctctctctctctc------------tctctctc---------------tctctctctctctctatctctatctctctctctctctctctctcctctctctctctctctc------------------------------------------------------------------------------------------------taataaatcactt-------------ttctacaaaa--------------------------------------ctcttt-tg-gtccacaata------------------------------------------------------------------------------------------tttacttga-atggc-aaactcactgcac-----------------------------------------------c-tcaagggcccctta-------------------------------------tcccattctt---------------------------------------------------------------cagagttagcaaagctaagaacc--------------------------------tctt----------------------------------------------------------------------------------------------------------------------------------------------------------------------------------------------------------------------------------cagacctggga--------------------------------------------------------------------------------------------------------gctg-------------------------------------------agt----------------atg-------------------------------ct----------------------------------------------------------------------------------------------------------------------------------------------------------------ctccaggttaca
>saiBol1_JH378113_41881101_41892156_PV
tgagaa------------------------ctgc--------------------------------------------ttgag------------------------------------------------ggacttct---------------------------------------------cttccct-------------------------------------------------------------------------------------g-tccgcaa--ggggc-----------------------------gtggtttcaaaggcag----------------------------------------------------------------------------------------------------------------------------------------------------------------------------------------------------------------------------------------------------------------------------------------------------------------------------------------------------------------------gagtttc----------------------------------------------------------------------------------------------------------------------------------------------------------------------------------------------ccagctcc--------ac---------------------------------------------------------------------------------------------------------------cctccacccagaaaccagaggggtttcaa---------------------------------------------------------atgtgaagttc----------------------tttg-tct-g-------------------------------------------------------------------------------------------------------------------------------------------------------------------------------------------------------------------------------------------------------------------------------------------------------------------------------------tgtttccc------a-------------------------------------------------------------cactaaggg---------------------------------------------------------------------------------------------------------------------------------------------------------taggtaga------gaaa-ccagg-----------------------------------------------------------------------------------------------------------------------------------------------------------------tgaggctccttcgtcca---------------------------------------------------------------------------------------------------------------------------------------------------------------------------------------------------------------------------------------------------------------------------------------------aa--------------------------------------------------agaaccc---------------------------------------------------------------------------------------------------------------------------------------acccaaagctc---------------------------ttgaaggagggcggtctgta-----------------actcagcattgtggaccaagcagccaatct---------------gatatcag-agtc-a------------------------aagattaa------------------tcactccagaggaagtatg--------------------gaagaac-------------------------tcctctcctt---------------------------------tgaca----agaaca-tgaatgggga---------------gggaataattt-aagggttaa------------------------------------------aa-----------------------------------------------------------------------tcccagctg--------------------------ctcc-tac---------------------------------------------------------------ctatatg-----ga-atcct----------------------------------------------------------------------------------------------------------------------------------------------------------------------------------------------------------------------------------------------------------------------------------------------------------------------------------------------------------------------------------------------------------tctct-----ggg-----------------------------------------------------tcccctccc----gc-----------atagcatgagccct-gtctt---------------------------------------------------------------------------------------------------------------------------------------------------------------------------------------------------------------------------------------------------------tcttt--------------------------------------------ctc---------------------------------------------------------------tctc---------------------------------------------------------------------------------------------------------------------------------------------------------------------------------------------------------------------------------------------------------------------------------------------------------------------------------------------------------------------------------------------------------------------------t----------------------------------------------------------------------------------------------------------------------------------------------------------------------------------------------------------------------------------------------------------------------------------------------------------------------------------------------gtctaa---------taaat----------------cacaattccacaaaa------------------------------------ctc---tttg-ggtccataa-tatttattagaacagc--------------------------------aaactca----ctgtgtc-tcca--------------gg--------------gcccct--------ttccccattcttc------------agggtt-agtgaggctaagaacct-----------------------------------------------ctttggaact------------------------------------------------gg--------gagctgag--------------------------------------------------------------------------------------------------tatg---------------------------------------------------------------------cttaccagg-ttac---atc-----------tttcggtgagccagtc--------agcag------------------------------------------------------------------aacatcatactt-------------------cagagcag----------tgagtg----atattggacc--------------------------c-ctttcgc-------------ttgc--tactctgtcct-ttcccttc------ttttaaatttgtt------------------aatgaggt--------------------------------------------------------------------------------------------------------------------------------------------------------------------------------------------------------------------------------------------------------------------------------------------------------------------------------------------------------------------------------------------------------------------------------------------------------------------------------------------------------------------------------------------------------------------------------------------aaaa----------------accgggcacc----------------------------------------------------------------------------------------------------------------------------------------------------------------cgtca-gccttctaaa------------agcaattagtg-------------------------cggg-----------------------ga------------tct-------------------------------------------------------------------------------------------------------------------------------------------------------------------------------------------------------------------------------------------------------------------------------------------------------------------------------------------------------------gcagacacg---------------------------------------------------agt-atcagg--------ctttctggaa------------------------acaga----------------------------------------------------------ctctg-c---------------agcaa-----------------------------------------------------------------------------------------------------------------------------------------------------------------------------------------------------------------------------------------------------------------------------------------------------------------------------------------------------------------------------------------------------------------------------cccccagctcttcagaac---------------------------------------------------------------------------------------------------------------------tgtgagcattagc--------------------------------------------------------------------tag-------------------ct---------------------------------------------------------ctgaatcagc----------------------------------------------------------------ttctttc-------------------------------------------------------------------------------------------------------tctgggtcaagcca------------------------------------------------------------agggcccacc-----------------------------------------agaggaaaa-ggcag--------------cagtctcgaactcctggttc----------------------------agtctggttg-----------------------------------------------------------------------------------------------------aggttggggcccctc-taaa------------gctcct---------------------------------------------------------------------------------aagtaaaagccaccta--------------tgcgagcc-----------------------atgcccag-------------------------------------------------------cct------ttcaga-ccccaacc-tcctg-----------------------------------------ggtccag---------------------------------------------------------acttctgtaag----------------------gcaa-actt---------------------cttcc-----------------------c--------------ggctctt----------tcctctaagatattt-------cctaca------catgaggctattacccttcttgc----taggacttcaa----------------------------------g--------------------------gc----tcttggggtagcagtccagggacctgtgtccatggtgccctca----------ggcttatg-------------------------------------------------------------------------------------------------------------------------------------------cctatg----------------------------------------------------------------------------------------------------------------------------------------------aggacc-------------------------------tcctacagg-at--------acatacaaa-gagc--------------------------------------------------------------------------------------------------------------------------------------cagttcccttagtccactgtgctagattatatcctaa-----------cagagccagca-tc--------catcagtgg--------------------------------gtactg-gaag-ctat--------------------aggacattgt-------------------g--tttttt----------------gtca-cc------------------cgcaa-tttcct---------------tatccaa-------------------------------------------------------------------------------------------------------------ctgagtggtgcc--------------------agattc-caatgatgt-------------acaatt-----------tgtcttgcttaggattgg----c----------------------------------------------------------------------------------------------------------------------------------------------------------------------------------------------------------------------------------------------------------------------------------------------------------------------------------------------------------------------------------------------------------------------------------------------------------------------------------------------------------------------------------------------------tctcc------------------------------------atacaaca-gaatttctccatctagaatatcata-------------------gtcagacctgg--tctgaggctcaaatagt----------------------------------tgtatg-----cccacaatcc----------t-agggcatattcc-------------tataatgaaaggtggggt----gagggagaaggcccaggtcctgaggg------ca-ttgttt----t---agtctt-----ggccgtg--tgg-----ccagccattatcttct-------------------------------------------------------------------------------------------------------------------------------------------------------------------------------------------------------------------------------tt---------------------------------------------------------------------------------------------------------------------------------------------------------------------------------------------------------------------------------------------------------------------------------------------------------------------------------------------------------------------------------------------------------------------------aatactgttgtgct---------------------------taga-gg---------c----------------------------------------------------------------------------------------------------------------------ctttctcaaaaag---------------------------------------------------------------------------------------------------------------------------------tttatcct-------------------------------------------------------------------------------------------------------------------------------------------------------------------------------------------------------------------------------------------------------------cct-agggcaggtttatggt---------------------------------------------------------------------------caggcctacg------------ttaattaaa------------ctcttgctagggaatat-------------tg---gcacc-------catcatccaagcctc-----------------------actggcctagttct----------------------ttaaggacacgcc------------g-----gtaca-------g-ggcc------actaagttcag----------cag-----------tcc--------ccatgccctta-----aggtgt------cca-taaggacat-tagac-------------------agtga-------------------------gggtgtgctca-tgatgccagtaa---------------------------------------------------------gcatgatt-acaccaggcacat------------------------------------------ggggg-----------------a-ccagaa-------------------------------------gat----------gatcacgcatctag------------------------------------------------------------------------------------------gacac-aagg-aaactgcaaggtac-------------------------------------------------------------tgtaac--------------------------------------------------------------------------------------------------------------------------------------------------------------------------------------------------------------------------------------------------------------------------------------------------------------------------------------------------------------------------------------------------------------------------------------------------------tgggg----------gatgctccagg-----------------------------------------------gctagcag--------------------------------------------------------------------------------------------------------------------------------------------------------------------------------------------------------------------------------------------------------------------------------------------------------------------tcgcaa----agaataa--ccagg---------------------------------------------------ga----------tgcagg----------------------------------------------------------------------------------------------------------------------------------------------catccctgtgttcag-tttcag--------------------------------------------------------------------------tgggtgc-taccc-------------------------------------ttcccaaggc------------------------------------------aaaat-------------------aaccct----t-aaagtgtattctggataa---ctgggaccaattt---------ga-------------------------cccatgatctttgaa------------gaagaag-------------------------------------atc---------------------a-----tttctctctgacaaac--------------------------------------agggtggtc-------------------g----tgatacc---------------------ctttgccaaatgg-agaaacctggcctcctaagggaagtat--------aaattataacacc---cttctac--------------------aattagacg----------ta-t-tc----tgt-aagagggaaggtaaat--------ggatggaggtcccctatg------tgcaa-gttttctttt-----------------------------------------------------------ctctaagggataatcctctgctatgtaagacttgtaacct-atggccta---------------------ctgg-cccctct----tcagg-----actactccca-tatttaagaagccctggagctcctccctccaccaata-------ctc----atcaggtctcctcagctcc-tat---aacccaagataagtcagggaaggcca-aagcagccaaggcacctcaggctat------------tagtatgcccca-------------------------------------------------------------------------------------------------------------------------------------------------------------------------------------------------------------------------------------------------------------------------------------------------------------------------------------------------------------------------------------------------------------------attctgccccctacaggcagtaggaggagaatttgacccaaccgaact-acatact--------------------cccttttcactttctgacttaaagcaaa-----------------------------------------------------------------------------------------------------------------------------------------------------------------------------------------------------tcaaggcagactcag----------------------------------------------------------------gaaatttttcagattacacagataggt----acatagatattctgca-----gggcctggg-tcaatcctttgaattggatt-----------------ggaaaga---catgttatt----------------------------------------------------------------------------------------------------------------------------------------------------------------------------------------------------------------------------------------------------------------------------------------------------------------------------------------------------------------------------------------------------------------------------------------------------------------------------------------------------------------------------gcttagtcagaccctaaccagcaat------tagagggaggctgctg-tagcagtggctcaagagtttggaga--catctggtaccgt-agt-caagcatatgacctaatgatg--------------------------------ttaaaggagaaggatagattccctg----------caggtaga-----------------------caagcag------------tccctagcatg-------actgg----------------------------gatcctgaaacacaa--cagggggactggagtcgta-ggtacctattaa------cctgcatattt-------------------gagggatt-aaggcatactag-------------------------------------------------------------------------------------------------------------------------------------------------------------------------------------------------------------------------------------------------------------------------------------------------------------------gaaaaagcccatgaactatgcaatgttat------ccatcataactcaggaaaaggaa---aaaaaaaaa-aac-----------------------------------aa-----cagccttccttca-----------gtggtta-----------tggaa-------------------------------ggcctt-------aagaaaat---------------------------------------------------------------------------------------------------------------------------------------------------------------------------------------------------------------------------------------------------------------------------------------------------------------------------------------------------------------------------------------------------------------------------------------------------------------a------cac---------------------------------------------------------------------------ttcc-------------------------------------------------t-gtcatcagactccgtc----------------------------------------------------------------------------aggggtt----------------agctaatac----t-a------------aaagacaaatttatt-----------------------------------------------------------------aatcagcaacagacagaggaaggtacaat-----------------------------------------------------------------------------------------------------------------------------------------------------------------------------------taggagg-----------------------------------------------------------------------------aagctccagaag------------------------------------------------------------------------------------------------------------------------------------------------------------------------------------------------------------------------------------------------------------------------------------------------------------------------------------------------------------------------------------------------------------------------------------------------------------------------------------------------------------------------------------------------------------------------------------------------------------------------------------------------------------------------ctggccctagggccagaacaa----------------------------agtctagaataat-----------------------tactaaatctagcaactgcg-gtgtt-----------------------------ctataa-tagagaccaggaa----------------------------g---------------------------------------------------------------------taaag------------------------------------------------------------gc--t------------------------------------------------------------------------------------------------------------------------------------------------------------------------------------------------------gaa-----------------------------aggaataag---agggacaag-------------------------------------------------------------------ag-gaaggccacagccctagtcatggccttca--------ggcaagcagac-------------------ccaagaagctggga-----------------------------------------------------agag---------ggaaagg-----------cttggg-----ttagccgccaggctggcagagctttctaccactgtggcctaccaagacac-tttaag------aa-agatgatccccata-ggaatggac-------------------------------------------------catc-----------------------------------------------------------------tccttgttcttgc------------------------------------------------------------ccactgtgccaagcggatcac--------------------t-----------------------------------ggaaggcac-----------------------------------------------------------------------------------------------------actttctc----------------------------------------------------------aggtt-cccaggg-------cctgcggtggctaaccagatgacccaacagcaggactgag-----------------ggtg-ctcg-g----------------------------------------ggtagtcaccagcac----------aagccatcacc-ttcactgagccctggat------------------------------aaagct-----------aac----cacagagggccagg-ag-gt-----------------------------------------------------------------------------------------------tgatcttct---------cctggacacta----------------------------------------------------------------------------------------------------------------------gtgcagccttctcag-------ttttgctt---tcctgtcctggttggttgtcct--------------ccaagtc----------------------------------------------------------------------------------------------------------------------------------------------------------------------------tg-------------taactgtccaagaagtcctaggacaatcagcttcccaatatttctcccagcccctaagctg-taa-ctag---ggagatatattcttctc--------------ccatgccttccttatcatgccggaaagttccactccc---ttacta-ggatgggacctg-ttagtaagagcaggagccat------tatttatatgaatatcgtcagagag-----------------------gaaatccttctctgctgcccattatttaaagaa-gg-----attaatct--------------tgaggttt-ggg----------------------------------------caatggaggg----------------acaatttgggtagcc--aaagaatgcctgaccaattcaaataaagctaaaggatcccatctc-ttttccttagcaaagat-------------agaccagcagcc-----aaaaag------------------------------------------------------------------------------------------------------------------------------------------------------------------------------------------------------------------------------------------------------------------------------------------------------------------------------------------------------------------------------------------------------------------------------------------------------------------------------------------------------------------------------------------------------------------------------------------------------------------------------------------------------------------------------------------------------------------------------------------------------------------------------------------------------------------------------------------------------------------------------------------------------------------------------------------------------------------------------------------------------------------------------------------------------------------------------------------------------------------------------------------------------------------------------------------------------------------------------------------------------------------------------------------------------------------------------------------------------------------------------------------------------------------------------------------------------------------------------------------------------------------------------------------------------------------------------------------------------------------------------------------------------------------------------------------------------------------------------------------------------------------------------------------------------------------------------------------------------------gggctaaaggatattg-taacgaac----------------------------------------------------------------------------------------------------------------------------------------------------------------------------------------------------------------------------------------------------------------------------------------ttaaaa-----------------------actca-g---------------ggtctagtca---------ggtcctgtaacag------ccattgt--------------------aatagtc-caatttt-----------------------aaggattaaaaaa-cctaatagac-------aatggaggctggt--------------gcaagatctcagg-cttat---taatgaaaatg-------------tgatccctttatatccagctgtacccaagccgtacacctt-gctctctcaaataccaggaaaggcacaat-----------ggtttacagtcctggac-cttaagaatgt-----ctttttc-----tgtgttccatgacatcctgactcccagtttctgtttgc---ctttgaagaccctttagaccataagtctcagctca-tctggacattgttactccagggcttttgagatagccctcacctgtttggcc---------t--tagctcaggacctcagtca-tttttcacatccaggtaccct-ggttcttcaata----tata---------------------------------------------------------------gatgacttactt------------------------------ataa--agtaactcagaaacccagagtcagcaggccacccaggacc--------------------------------------------------------------------------------------------------------------------------------------------------------------------------------------------------------tcataaacttt------------------ctaaccacctgtggatataaggtttccaaatcaaaagctcaac-----------------------------------------------------------------------------------------------------------------------------------------------------------------------------------------------------------------------------------------------------------------------------------------------------------------------------tttgtaagtaag-------aggtgaaa-tacccagggcttgtat----t-atctaagggaacttggctccttgat--ggagaatgtctccaacccatactggctttccc-ccatccaa-------------aaacctaaaaatagttgtggagattcttagta--------ataact-ggtttc-tacctgttgtgga-tcccagacatgataaaatag----------------------------------------------------ccaagcccctttacact------------------c-ttattaagaaaaccc-aaaagg-ctaaca---agc-------atctaatgcaatg--------------------------------------------------------------------------------------------------------ggatcctat---------------ag--ct--------------gaccctaaagtaggcactatggtaggctccagctttaagccgtcctaca----------------------------gagaatgac-ctct-----ccccacatgttatggaaaagtcatgaatggcact-----gg------gggttctcacccagactcaggg-gaccatgcaacaaccagcggcatacctaagtaaggaaactgat-gcagtttcaaaag-cctggccacattgattgtgagtta--------tagccccagtggc-tata---------------------ctggtctcagaagctgtt--------------------------------------------------------------------------------------------------------------------------------------------------------------------------------------------------------------------------------------------------------------------------------------------------------------------aaaatggtgcaagggaaagatgtaaccatatggacttcacaggatgtagctggaattctggcctcta-------aaggaggcttatggct------------------------------gtcca---atagccgctt-actcaaa-tatcaggc---ct---taatgctggaagggcctgtatttcagc----------------------------------tgcgcatatgcacatccctcaatccagctacttttctttctgagg-----aaggggcagacagagaacatggc--cgtcagcaggttatagtccagaactatgtggttcaagatgatctctt-------------------------------------------------------------------------------------------------------------------------------------------------------------------------------------------------------------------------------------------------------------------------------------------------------------------------agtacc----tcctctagccaatgctgaccttaa--------------------------------------------------------------------------------------------------------------------------------------------------cc---tata---cactgacagaagttcattt-at--ggaaaacggagctcgaaaggcaggatatgctgtagtcagtgattaaacaatgct--------------------cgaa---agtaattccc--cctcctgaaactagcatccaa-----------------------------------------------ctgtcaaaactagtagc-------cctcagtagagctctaaaattaggaaaagaaaaagagaataa--ac---atatacacagattccaaat--------atgcttacctggttctgcatgctc-------atgttgccatatggaaggaaagacaattcctaaccttagaggg------------------------------------------------------------------------------------------------------------------------------------------------------------------------------------------------------------------------------------------------------------------------------------------------------------------------------------aactcccattta--at---------------------------------------------------------------------------------------------------------------------------------------------------------------------------------------------------------------------------------------------------------------------------------------------------------------cacaaggaaattttagactta-ttacaagctgtccaagaaccca-aagaggtagcagtcttacactgccgaggtcaccag-aaa-ggagatgagaag-gaagcagagggcaa-----------tggccgagctgacctagagg--caaaaa------agagcagc-cagacaagaa---------tttata---------------------------------------------------------------------------ga-aggtcatttaa--catg------------------------------------------------------ggaaaacc---------------------ctctccagggaaccagacctcaatactcagcagaagaggt-agagtgggcaatctcccagggaca---------------------------------------------------------------------------------------------------------------------------------------------------------------------------------------------------------------------------------------------------------------------------------------------------------------------------------------------------------------------------------------------------------------------------------------------------------------------------------------------------------------------------------------------------------------------------------------------------------------------------------------------------------------------------------------------------------------------------------------------------------------------------------------------------------------------------------------------------------------------------------------------------------------------------------------------------------------------------------------------------------------------------------------------------------------------------------------------------------------------------------------------------------------------------------------------------------------------------------------------------------------------------------------------------------------------------------------------------------------------------------------------------------------------------------------------------caatcttcttccttcaggatggctagct---------actgaggagggaaaag-tactcc-------tacctgct--gccagccagtggaaagtacctaaaaccctacatcaaaccttccatatgggtatagaaaata--------catatc-----aaatggcc-aaatttatattta---------------------------------------cagaaaaagatctcttcaaggctatccaac----------------------------------------------------------------aaatagtcagaggatgagaaatatgccagaaa----aataattctttagcac-attgcaaagtt-cctccttggtaacagcaaaccagtcattacccaggtgagtagtgacaaatggattttacc---catatgtctaagtctcaaggatatcaataactggtagtatgcgtagatacctacacaaaatgagttgaggctttctcttgta-aac-agaaaaagcccaag----agttaata---agagtcctgatt--------aatgaaat-aatccttaga-ttcggactccctcactg--tcttcaaa-gtgataatggccctcccttcaatgt-------tgcagtgac---------------------caaagcattagaaatacagt---atcatctccactgggcttggaggcctcagtcctcagggaaagt--ga-agaagatgaacaaaattctt------------------------------------------------------------------------------------------------------------------------------------------------------------------------------------------------------------------------------------------------------------------------------------------------------------------------------------------------------------------------------------------------------------------aagaaatgcct-caaga-aactggcacaggaaacccacctca-------------------------------------------------------------------------tgttgcctt-----------ctctatta--------------------------------------------------------------------------------------------------------------------------------------------------------------------------------------------------------------------------------------------------------------------------------------------------------------------------------ccaatagtactcttaagggctcaaaactctcctc-agaaaacaggattcag----ctcctatga---------------------------------------gatgctttatggatgg---------ccctttcttactaatgatttcgtattag---------------acaaggaaa----------------------------------------------------------------------------------------------------------------------------------------------------------------------------------cagctgatctga----------------------------------------------------------------------------------------------------------t-aaaatat-------------ataa------------------------cctccttggctaagtactaacaggctctta-ggacc----ttat-----ctgaaggacactcta-aggaaaaggggaaagagttgttctgcc---------------c-tggagacttagtgcttgtt-aagtc-------tctctcttcaga--------ctctccct-ctctaggaccatcttgggaagg--------------acc-a-ttt--tcgg--ttattctgtct-accccaatggtgcttaaggtagtggg-aat---------------------------------------------------------------------------------------------------------------------------------------------------------------------------------------gaa-------------------------tcgtggattcatcacactt--ggctgaagccttggacacctc----------------------------------------------------------ct-aaag-aaa-------------------------------atcat-aggccctccactccacagcctgaagttcc---aggagacgacccatc-ctat----acctgcgagc------------------------------------------------------------------------------------------------------------------------------------------------------------------------------------------------------------------------------------------c-ttagag-aatct---a--------------------------------------------------------------------------------------------------------------------------------------------------------------------------------------------------------cgtttgctcttccaacaaga---------tccccaggaaagtaac-----------------tact------------------catgagtgtaa-----------------------------------------------------------------------------------------------------------------------------------------------------------------------------------------------------------------------------------------------------------------------------------------------------------------------------------------------------------------------------------------------------------------------------------------------------------------------------------------------------------------------------------------------------------------------------------------------------------------------------------------------------------------------------------------------------------------------------------------------------------------------------------------c-ttacatcc-tggca-ttaacaggactatca------------ctc-tt--------------gactttat-catttgcaactggactctctgtggtt-------------------acccctatggattggc-----------------------------------------------------------------------------------------------------ctaatagctcttc-----tcccctccctctga---------tatgactcc----ca---------------------------------------------------------------------------------------------------------------------------------------------------------------------------------------------------------------------------------------------------------------------------------------------------------------------------------------------------------------------------------------------------------------------------------------------------------------------------------------------------------------------------------------------------------------------------------------------------------------------------------------------------------------------------------------------------------------------------------------------------------------------------------------------------caaatcattcagggcttacaggtcccttggtca-caacctacgaatcccatctacct--cagacttcacttgtgtgaactctatttaaacaactccaatgcttccctatgccaaaactgggttgccttatccccagatctcaaccgcctagcaccaggcttactc----tttgtggcacttcagcttaccactgcctaaacaatacccctagggaaatatgcctcctctcc-ttcctagtgc----------------------------ccccccccatgacaactttcaccgactctcaagttcag--agtctt----ctcttgccaaggccatgc---catactcaaaccccc------------------------gttattcctttcatagtg-------------gtagggggcg---ctggaatagta---------agaggacttggta-ctggaactggagg-----aattactacc----------------------------------------------------------------------------------------------------------------------------------------------------------------------------------------------------------------------------------------------------------------------------------------------------------------------------tctactcag-tt-tt------acaataagcta-tctcaggag---ttacatggtgacatggagaaa---ggttgctaattctctctgtag-------acagaggaagctcactc-----tgcagaa-----------------------------gcagcttaactc----------------------------------------------------------------------------------------------------------------------------------------------------------------------------------------------------------------------------------------------------------------------------------------------------------------tttagctgtc-ttggct---tgtcaaaat-------------agaaggtccctggatctgcgaaa----------------------------------------------------------------------------------------------------------------------------------------------------------------------------------------------------------------------------------------------agca--------g------------agtagggaggaacct-----gtt-tctttttagg-agaagaat----------------------------g------ct--------------------------------------------------------------------------------------------------gctactttat-aaaccaatcaggcattgtctt----------aa-ac-------------------------------------------------------------------------------------------------------------------------------------------------aaagtt-----------------------------------------------------------------------------------------------------------------------------------------------------------------------aaagaactcagggacc------------------------------------aaatcgaac------------------------------------------acagggct----------------------------aaagaccttc--------------------------------------------------------------------------------------------------------------------------------------------------------------------------------------------------------------------------------------------------------------------------------------------------------------------------aagaaac------------------aggatca-tggagc-ttg-tttaacaactggctgtcct--------ggctttaccct-----------ct-tttaggcccat-ttataaccattct-------attattgcttcccct------------------gagcctctcat-tttaatcttcttgtcaaattcgtttcttct------------------------agaatt-----------gaggccatgaggctaca-aatggtcctga------------------------------------------------------------------------------------------------------------------------------------------------------------------------------------------------------------------------------------------------------------------------------------------------------------------------------------------------------------------------------------------------------------------------------------------------------------------------------------------------------------------------------------------------------------------------------------------------aaataaaaccct-gaatatccttggctca-------------------------------------------------------tgagttctacc--attgacctc---------------------------------------tggatcaaccttcacccctgg-----------aagact-cttctctggagg-aaacctcacctgcagggcccc-ttcta---tgccccaattgagcaggaaatagtc----------------------------------------------------------------------------------------------------------------------------------------------------------------------------------------------------------------------------------------------------------------------------------------------------------------------aaagagcaatcaaca-cctgt--gtcccgacagcagatggactttcctattcagat-g---------------------agggactga-----------gag------------------------------------------------------------------acttctcttccccgg-tccatga-g----ggg------------------------cagggtttc---------------------------------------------------------------------------------------------------------------------------------------------------------------------------------------------------------------------------------------------------------------------------------------------aa-------------------------------aggcaggagtttc---------------ccggt------------------------------------------------------tcca-cat-------ttccacttggaaaccagaggggtttc------------------------------------------------------------aaatataaag---------------------------------------------------------------------------------------------------------------------------------------------------------------------------------------------------------------------------------------------------------------------------------------------------------------------------------------------------------------------------------------------------------------------------------------------------------------------------------------------------------------------------------------------------------ttatt--------------------------tgtct-gggtt---------------tc-----------ccacgc-------------------------ttggag--------------------------------------------------------------------------------------aaggtggagaaa-gccaggtgaggctcctatgtccaa--------------------------------------------------------------------------------------------------------------------------------------------------------------------------------------------------------------------------------------------------------------------------------------------------------------------------aaaaag-c-----cg----------ccc-aaagctct-gggcg--------------------------ga-gggtc--------------------tccgtagcttagcattgtggaccaagcagccaatc---------------cagtatcagagtc-------aaag---------atc-aatca-ctcc---------------------a---gaaatttg----------aaagaat--tcctttca-------ttggaca-agaacatgaatg-c-agagggaataactcaagcact---------------------------------------------------------------------------------------------------------------------------------------------------------------------------------------------------------------------------aaacttc----cagc-t-------------------------------gctcc-ttccta-------------------------------------------------------------tatgga----------------------tt---------------------------------------------------------------------cct-----------------tctct-ggg-------------------tcctccccc-atga---------------------------------------------------------------------cagag-----------t--------------------------------------------------------------------------------ggga-------------------------gctg--------------------------------------------------------------------------------------------------------------------------------------------------------------------------------------------------cctttct-----------------------------------------ttctct--------------------------------------------------------------------------------------ctctttctctctctgtc------------------------------------------------------------------------------------------------taataaatcactt-------------ttctgcaaaa--------------------------------------ctcttt-gg-gtccacaata------------------------------------------------------------------------------------------tttacttga-atggc-aaactcaccgcgc-----------------------------------------------c-tccagggcccctta-------------------------------------ctccattctt---------------------------------------------------------------cagagttaacgaggcttagaacc--------------------------------tctt----------------------------------------------------------------------------------------------------------------------------------------------------------------------------------------------------------------------------------cggaactggga--------------------------------------------------------------------------------------------------------gctg-------------------------------------------agt----------------atg-------------------------------ct----------------------------------------------------------------------------------------------------------------------------------------------------------------ctccaggttaca
>calJac3_c3_58036725_58049212_PV
tgaga-----------------------------------------------------------------aactgtgttaaag------------------------------------------------aaacttct---------------------------------------------cttccca------------------------------------------------------------------------------------cg-tccacta--gggga-----------------------------ggggtttcaaatgtag----------------------------------------------------------------------------------------------------------------------------------------------------------------------------------------------------------------------------------------------------------------------------------------------------------------------------------------------------------------------gagtttc----------------------------------------------------------------------------------------------------------------------------------------------------------------------------------------------cctgctcc--------acg--------------------------------------------------------------------------------------------------------------cctccatgcagagaccacaggggtttcaa---------------------------------------------------------atgtaaagttg----------------------tttg-tct-g-------------------------------------------------------------------------------------------------------------------------------------------------------------------------------------------------------------------------------------------------------------------------------------------------------------------------------------gttttcct------g-------------------------------------------------------------cacacaggc---------------------------------------------------------------------------------------------------------------------------------------------------------cagatagg------taaagccagg-----------------------------------------------------------------------------------------------------------------------------------------------------------------tggggctcttttgtccc---------------------------------------------------------------------------------------------------------------------------------------------------------------------------------------------------------------------------------------------------------------------------------------------aa--------------------------------------------------attcct----------------------------------------------------------------------------------------------------------------------------------------gctgagagctc---------------------------tgggaggagagggctctgtt-----------------actcagggttgtagaccaagcagccaatcc---------------agtatcag-agtc-a------------------------aagatcaa------------------tcactccagaggaaatttg--------------------aaagaac-------------------------tgctctcatt---------------------------------ggacg----ag-aca-tgaatgggga---------------gggaataactc-aagggttaa------------------------------------------aa-----------------------------------------------------------------------ctttagctg--------------------------cttc-cac---------------------------------------------------------------ctaaagg-----aatttccc----------------------------------------------------------------------------------------------------------------------------------------------------------------------------------------------------------------------------------------------------------------------------------------------------------------------------------------------------------------------------------------------------------tctct-----agg----------------------------------------------------ttcccctccc----aca----------acagtgtgtgagct-gtcttctctattt--------------------------------------------tctctctctccctctctct--------------------ct--ctctctctctctg-----------------------------------------------------------------------------------------------------------------------------tctgtctgtctgtctctctct--------------------------------------------ctc---------------------------------------------------------------tctctctct-------------------------------------------------------------------------------------------------------------------------------------------------------------------------------------------------------------------------------------------------------------------------------------------------------------------------------------------------------------------------------------------------------------------ctct----------------------------------------------------------------------------------------------------------------------------------------------------------------------------------------------------------------------------------------------------------------------------------------------------------------------------------------------ctctct---------cgaat----------------tgctcttctgcaaaactctttgggtccacgattttatttgaatggtaaatgctc---tttg-ggtccacga-t-tttatttgaatggt--------------------------------aaatgta----ccacacc-tttg--------------gg--------------gcccct--------ttcctcattctta------------ggggtt-agagaggctaagatcct------------------------------------------------actagctct------------------------------------------------gg--------gagctggg--------------------------------------------------------------------------------------------------taca---------------------------------------------------------------------c-cccccag-ttag---atc------------tgtggcaagccagac--------aggag-------------------------------------------------------------------acatcagactt-------------------tagagcaa----------tgagtg----atattggact--------------------------c-ctttcac-------------ttgc--taatctgtcct-ttcccttc------ttttaaatttgtt------------------aaggagat--------------------------------------------------------------------------------------------------------------------------------------------------------------------------------------------------------------------------------------------------------------------------------------------------------------------------------------------------------------------------------------------------------------------------------------------------------------------------------------------------------------------------------------------------------------------------------------------aaaa----------------actgggtgcc----------------------------------------------------------------------------------------------------------------------------------------------------------------tgtca-gccatctaag------------agcgactagtg-------------------------tggcca-------------------ctgg------------act-------------------------------------------------------------------------------------------------------------------------------------------------------------------------------------------------------------------------------------------------------------------------------------------------------------------------------------------------------------aaagacac----------------------------------------------------tgc-atcagg--------ctttctggga------------------------acaga----------------------------------------------------------ttctc-t---------------aacaa-----------------------------------------------------------------------------------------------------------------------------------------------------------------------------------------------------------------------------------------------------------------------------------------------------------------------------------------------------------------------------------------------------------------------------cccccagctcttcagaaa---------------------------------------------------------------------------------------------------------------------ggggagggttggt--------------------------------------------------------------------taa-------------------cc---------------------------------------------------------ccaaaccagct-tcc--cttt-ctta-----------------------------------------ctgttctttctttc-------------------------------------------------------------------------------------------------------tctgggccaagcca------------------------------------------------------------atggttggca-----------------------------------------ggaggcaag-ggcag--------------cagtcctgaactcccagttc----------------------------agtccagtcg-----------------------------------------------------------------------------------------------------aagttgtggc----------------------cctcc----------------------------------------------------------------------------------aagaacaagctgccta--------------tgtgagcc-----------------------aagctagg-------------------------------------------------------cct------ttcaga-ccccaacc--tctg-----------------------------------------tgtccag---------------------------------------------------------aattt-------------------------------------------------------------tc-----------------------t--------------agctctt----------tcctctaagatattt-------cctaca------catgaggctattacacttcttgc----taagactttga----------------------------------g--------------------------gc----tcttggggtggcagtccagggacccttgcccctggtgccctca----------ggcttatg-------------------------------------------------------------------------------------------------------------------------------------------cctatg----------------------------------------------------------------------------------------------------------------------------------------------agaacc-------------------------------tcccacagt-at--------aaatacacg-gggt--------------------------------------------------------------------------------------------------------------------------------------cagttcccttagtctgctgtgctaagttatgtcctaa-----------cagagccagac-tc--------tatcagtgg--------------------------------gtacgg-gaga-ctat--------------------aggaccttttttt-tgtttgt------ttgtttgttttttg-------------gtca-cc------------------cgtaa-tttccc---------------aatccca-------------------------------------------------------------------------------------------------------------gtgagtggtgtc--------------------agaatt-cgatgacat-------------acaatt-----------tgtcttacctaggatcgg----c----------------------------------------------------------------------------------------------------------------------------------------------------------------------------------------------------------------------------------------------------------------------------------------------------------------------------------------------------------------------------------------------------------------------------------------------------------------------------------------------------------------------------------------------------tctcc------------------------------------gtagggca-gaacttctccatctagaatatcata-------------------gtcagacctgg--tccaaggctcaaatagt----------------------------------taattacaggccccacaaccc----------t-aggacatattac-------------tttgattgaaagtgggtt----ggagaagaaggctagggtcccaagga------ca-ttgttc----c---agcctc-----ggccatg--tgg-----ctagccattaccttct-------------------------------------------------------------------------------------------------------------------------------------------------------------------------------------------------------------------------------tt---------------------------------------------------------------------------------------------------------------------------------------------------------------------------------------------------------------------------------------------------------------------------------------------------------------------------------------------------------------------------------------------------------------------------aagaatattgtgct---------------------------tata-gg---------c----------------------------------------------------------------------------------------------------------------------ccctctcaaggag---------------------------------------------------------------------------------------------------------------------------------tttatcct-------------------------------------------------------------------------------------------------------------------------------------------------------------------------------------------------------------------------------------------------------------tct-agggcagtttcatgct---------------------------------------------------------------------------caggcctatg------------ttaattgaa------------ctcttgctagggaatat-------------tg---gcacc-------catcacccaagcttc-----------------------aatggcctagttct----------------------tcaaggatacact------------g-----gtaca-------g-ggcc------actgagcccag----------cag-----------tct--------tcatgtcctca-----aggtggc-----taa-aaaggacat-tagac-------------------agtga-------------------------gggtgtgccaa-tgatgccagtaa---------------------------------------------------------gtgtgatt-aagccca-cacat-------------g----------------------------ggagg-----------------gcccagaa-------------------------------------gat----------gatcatgcatctgt------------------------------------------------------------------------------------------ggcac-aaggcaaaccgcaaggtgc-------------------------------------------------------------tataac--------------------------------------------------------------------------------------------------------------------------------------------------------------------------------------------------------------------------------------------------------------------------------------------------------------------------------------------------------------------------------------------------------------------------------------------------------tgggg----------gatgcccca-g-----------------------------------------------gctagcag--------------------------------------------------------------------------------------------------------------------------------------------------------------------------------------------------------------------------------------------------------------------------------------------------------------------ttgcaa----agaataa--ccagg---------------------------------------------------ga----------tgcggg----------------------------------------------------------------------------------------------------------------------------------------------catccctgtgttcag-tttcaga-------------------------------------------------------------------------taggtgc-tac----------------------------------------tcccaaggc------------------------------------------aaaat-------------------ca-cct----g-aaagtatatcctgaataa---ctggtaccaattt---------ga-------------------------tccacaatatttgaa------------gaagaagca----------------------------------actc---------------------a-----tttttctttgccaaag--------------------------------------agtgtggcc-------------------a----tgatacc---------------------ctctgccaagcag-aaaaacctggcctcctaagggaagtat--------aaattataacacc---cttctac--------------------aattagacc----------tt-t-tc----tgt-aagagag-aggtaaat--------gaattgaggtcccctatg------gacaa-gttttctttt-----------------------------------------------------------ctctaagggataattctcagctacataaggcttgtaacct-atgcccta---------------------ctgg-cccttcc----tcagg-----actaccccca-tattcaggactccctgtggctcctccctccactgatg-------ctg----accaggtctcctcagctcc-cat---aacccaagagaagtcaggaaaggcca-aaatggccaaggcacctcaggctac------------taggataccccg-------------------------------------------------------------------------------------------------------------------------------------------------------------------------------------------------------------------------------------------------------------------------------------------------------------------------------------------------------------------------------------------------------------------actctggcccctacaggcagtaggagaagactttggcccaaccaaagt-acatac---------------------cccttttcacattctgacttaaagcaaa-----------------------------------------------------------------------------------------------------------------------------------------------------------------------------------------------------tcaa-gtggacttat----------------------------------------------------------------ggaaattttcagatgactcagacatgt----acatagatgttctgca-----gggcctggg-tcagtccttcaaattggatt-----------------ggaaagatatcacgttatt----------------------------------------------------------------------------------------------------------------------------------------------------------------------------------------------------------------------------------------------------------------------------------------------------------------------------------------------------------------------------------------------------------------------------------------------------------------------------------------------------------------------------gcttagtcagaccctaaccagcagt------gagagagagggtgctt-tagcagtgact--cgagtttgggga--cacctggtacctt-agt-caagtacatgaccaaatgacat-------------------------------ttagaggaaaaggatggatttcctc----------caggtagg-----------------------caggcat------------tgcctagcatg----------------------------------------gatcctgactcagaa--catggggactggagtcata-ggcacctattaa------cctgcatactt-------------------gagggatt-aaggcaaactag-------------------------------------------------------------------------------------------------------------------------------------------------------------------------------------------------------------------------------------------------------------------------------------------------------------------aaaaaaacccatgaatgatgcgatgttat------ccaccaaaactcgga-aaga--------aagaaaa-ccc-----------------------------------aa-----cagac-tcctttt-----------gtggtta-----------tggga-------------------------------ggcctt-------aa----------------------------------------------------------------------------------------------------------------------------------------------------------------------------------------------------------------------------------------------------------------------------------------------------------------------------------------------------------------------------------------------------------------------------------------------------------------------------------------------------------------------------------------------------------tccc-------------------------------------------------t-gtcaccagactccatc----------------------------------------------------------------------------gagggtc----------------agctaatac----t-a------------aacgacaaatttatt-------------------------------------------------------------atgcaatcagcagtggat-------------at-----------------------------------------------------------------------------------------------------------------------------------------------------------------------------------ttgaagg-----------------------------------------------------------------------------gagttccagaag------------------------------------------------------------------------------------------------------------------------------------------------------------------------------------------------------------------------------------------------------------------------------------------------------------------------------------------------------------------------------------------------------------------------------------------------------------------------------------------------------------------------------------------------------------------------------------------------------------------------------------------------------------------------ctggacctggggccagaacag----------------------------agacgagaatcat-----------------------tactaaatctagcaaccttg-gtgtt-----------------------------ctataa-tggagacctggag----------------------------a---------------------------------------------------------------------aacag------------------------------------------------------------gc--t------------------------------------------------------------------------------------------------------------------------------------------------------------------------------------------------------gaa-----------------------------agggacagg---agagacaag-------------------------------------------------------------------ag-aaaggccacagctctagtcatggccctca---------gcaagtagac-------------------caaagaggctcaga-----------------------------------------------------aaag---------ggaaagg-----------cttggg-----ttagccaccagtctggaagaacttgctatcactgtggcctattgggacac---taag------aa-agactatacccaga-ggaatagac-------------------------------------------------cgct-----------------------------------------------------------------acctcatccttgc------------------------------------------------------------ccactgtgccaagggg-tcac--------------------t-----------------------------------ggaaagcac-----------------------------------------------------------------------------------------------------actgtcccag------------------------------------------------ggg-atgaaggtt-cccaggg-------cctgaggtgtctaaacagatgacccaataacaggacttag-----------------ggtg-cctg-g----------------------------------------ggcaagcaccagcac----------aagccatcacc-ctcaccaagccctggga------------------------------aaatct-----------aac----catagagggctggg-tg-at-----------------------------------------------------------------------------------------------tgatcttac---------cgtggacactg----------------------------------------------------------------------------------------------------------------------gcacagccttctcag-------ttttgctt---tcctgtcctggacggttgtcct--------------tcaagtc----------------------------------------------------------------------------------------------------------------------------------------------------------------------------tg-------------taactgtctgagaagtcctaggacaagcagtttcccgatatttctcccagcccctaagcta-taa-ctgg---ggagatatacacttctc--------------ccatgccttcctcaacatgccagaaagtcctactccc---ttacta-ggacaggaccta-ttagccggagcaggaaccat------tatctatatgaatatct---gggag-----------------------gaaatccctctctgcttcccgttatttgaagaa-gga----attaatcc--------------caaggttt-ggt----------------------------------------caatggaggg----------------acaatttggactggc--aaagaatgcatgcccaattcgaataaggctaaaggat-----cct-ttatccttaaaaaagacggtacccct-g-aagaccagaagtc-----aaaaag------------------------------------------------------------------------------------------------------------------------------------------------------------------------------------------------------------------------------------------------------------------------------------------------------------------------------------------------------------------------------------------------------------------------------------------------------------------------------------------------------------------------------------------------------------------------------------------------------------------------------------------------------------------------------------------------------------------------------------------------------------------------------------------------------------------------------------------------------------------------------------------------------------------------------------------------------------------------------------------------------------------------------------------------------------------------------------------------------------------------------------------------------------------------------------------------------------------------------------------------------------------------------------------------------------------------------------------------------------------------------------------------------------------------------------------------------------------------------------------------------------------------------------------------------------------------------------------------------------------------------------------------------------------------------------------------------------------------------------------------------------------------------------------------------------------------------------------------------------gggctacaggatactc-taaggaac----------------------------------------------------------------------------------------------------------------------------------------------------------------------------------------------------------------------------------------------------------------------------------------ttaaaa-----------------------gctca-a---------------ggtctagtca---------ggatctgtaacaa------ccctttt--------------------aatactc-cagtttt-----------------------aggagtacaaaag-cctaatggac-------aatggaggctggt--------------gcaagatctcagg-cttac---taatgaagttg-------------tgatccctttataccaagctgtacccaacccatacacctt-gttctctcaaataccaggagaggcacaat-----------ggtttacagtcctggac-ctgaaggatgc-----ctttttc-----tgtattccattacatcctgactcctggtttctgtttgc---ctttgaagacccattagaccagaattctcagctca-cctggccagtgttaccccagggctttcaaaatagtgcccacctgttcagccaggc----tc--tagctcaggaccttagtca-ttttttacatccaggaa-cct-ggttcttcaata----tctg---------------------------------------------------------------gatgacttactt------------------------------ttaactgtgaactcagaaaccgagtgtcagcaggccacccaggacc--------------------------------------------------------------------------------------------------------------------------------------------------------------------------------------------------------tcctaaacttt------------------ctagccacctgtggatgtaatgtttccaaatcaaaagcctacc-----------------------------------------------------------------------------------------------------------------------------------------------------------------------------------------------------------------------------------------------------------------------------------------------------------------------------attgtaggccac-------aggtaaaa-tacctaaggcttgtct----t-gtgtaagggcac-caagcccttggt--tgagaacctctccaacccatactggccttccc-ctgtctag-------------aaacgttaaaacagttttggggattcttagga--------ataact-ggtttc-tgccgattgtggattctcagatatggtgaaacag----------------------------------------------------cc-aacccctatacact------------------c-tgattaaggaaaccc-aaaaag-ctaacc---ccc-------atctaatacaatg--------------------------------------------------------------------------------------------------------ggaccctat---------------ag--ctgaggcagcctttcagaccctgaagcaggtactactgcaggctccagctctaagcctccctaca----------------------------gggaacaac-ttct-----ccct-tatgttacagaaaagtcaggagtggcact-----gg------gggttctcacccagacttgggg-gaccatgccacatctggtgacatacccaagtaaggaaattaat-gcaatagcaaaag-gctggccgcatggcttgtgggttg--------tagccacagtgtc-tata---------------------ttggtttcagaagttgtt--------------------------------------------------------------------------------------------------------------------------------------------------------------------------------------------------------------------------------------------------------------------------------------------------------------------aaaatagtgcaagggaaagatctaactgcgtggacttcacatgatgtagctggaattctggcctctaaggagagaaggaggcttctggct------------------------------gtctg---acaaccactt-actcaac-tatcaggc---ct---tactgctcaaagcacttgtacttcagc----------------------------------tgtacacatgtgtagccctcaatccagctacttttcttcctgagg-----aagg----gacaaagaagatgat--tgtcagcagattatagcccagaactatgagccttgagaggatctctt-------------------------------------------------------------------------------------------------------------------------------------------------------------------------------------------------------------------------------------------------------------------------------------------------------------------------agaaat----tcctctagccaatcctgaccttaa--------------------------------------------------------------------------------------------------------------------------------------------------cc---cata---cactgacggaagttcattt-at--gaaaaatggagtttgaaaggcaggatatgcaggagtcagtgatcaaacagagct--------------------tgaa---agtaattcccttcctcctggaactagtgctcaa-----------------------------------------------ctggcggaactagtagc-------ccttactcaagctctaaaattaggaaaag-gaaagagaataa--ac---ctgtacacagattccaaat--------atgcttacctggttctgcatgccc--------ttctgccatatggaaggaaagagagttcctaactgcagcagg------------------------------------------------------------------------------------------------------------------------------------------------------------------------------------------------------------------------------------------------------------------------------------------------------------------------------------aactcccattaagtat---------------------------------------------------------------------------------------------------------------------------------------------------------------------------------------------------------------------------------------------------------------------------------------------------------------cataagggaaa-ttagactta-ttacaagctgtccaggaaccca-aagaggtagcagtcttacactgccaaggtcaccag-aaa-ggagatgagaag-gaagcaaaggacaa-----------ttactgagctgatattgaag--c-aaaa------agggcagc-tagacaagaa---------tttata---------------------------------------------------------------------------ga-agggcctttca--tatg------------------------------------------------------ggaaaatc---------------------ctctccagggaactagacctcaatactcatcagaagaggt-agactggacaaactctcagggaca---------------------------------------------------------------------------------------------------------------------------------------------------------------------------------------------------------------------------------------------------------------------------------------------------------------------------------------------------------------------------------------------------------------------------------------------------------------------------------------------------------------------------------------------------------------------------------------------------------------------------------------------------------------------------------------------------------------------------------------------------------------------------------------------------------------------------------------------------------------------------------------------------------------------------------------------------------------------------------------------------------------------------------------------------------------------------------------------------------------------------------------------------------------------------------------------------------------------------------------------------------------------------------------------------------------------------------------------------------------------------------------------------------------------------------------------------taatattcttccttcaggatggctagct---------actgaggagggaaaag-tactcc-------tacctgct--gccagccggtggaaagtacttaaaaccctacaacaaaccttctttatgggtatagcaaata--------cacatc-----aaatgacc-aaatatatattta---------------------------------------cagagaaaggtctcttcaaggctgtctaac----------------------------------------------------------------aaatagaaaaagaatgtgaaatataccagaaa----aataatcctttggcac-attgcaaag-c-cctcctggggaacaaggaactgatcattacccaggcgaggactggtgaatgaactttact---catatgcctaagtctcagggatgccaatacttgttagtatgtgtagatacctacataaactaggttgaggctttcccccgtagaag-agaaaaagcccaag----aggtaata---agggtcctgatt--------aatgacat-aatccccaga-tttgtactccctcgctg--tcttcaaa-tcaataatggcgctgccttcaaagc-------tgcagtaacc---------caaggaatttgcaaagtgtgaggaatac-at---gttatctctgctgtgcttggaggcctcagtcctcagggaaagt--gg-agaagatgaatgaaattctt------------------------------------------------------------------------------------------------------------------------------------------------------------------------------------------------------------------------------------------------------------------------------------------------------------------------------------------------------------------------------------------------------------------aagagacagct-aaaga-aactggtgcaggaaacccacctcc-------------------------------------------------------------------------tgtggcctt-----------ctctattg--------------------------------------------------------------------------------------------------------------------------------------------------------------------------------------------------------------------------------------------------------------------------------------------------------------------------------tcaatagcactcttaaaggc-tgaaactatcctc-agaaaataggacttag----cccctctga---------------------------------------gatgctttatgaatgg---------ccctttcttactaagaatctcgtataag---------------acaaggaaa----------------------------------------------------------------------------------------------------------------------------------------------------------------------------------cagaaaatgtta----------------------------------------------------------------------------------------------------------t-aaaagat-------------ataa------------------------actccttggctaagtaccaacaggctctta-gaacc----tgac-----ctgaaggacactcta-gggaaaaagggaaagagttgttctgcc---------------c-tggagacttggtgcttgtt-aagtc-------actcccctcaga--------ctctccct-ctctacgtccatcgtgggaagg--------------acc-a-ttt--ttag--ttattccatct-accccaatggcagttaaggtggtgggaatt---------------------------------------------------------------------------------------------------------------------------------------------------------------------------------------gac-------------------------tcatggattcatcacactc--ggctgaagccttggatacctc----------------------------------------------------------ct-gaag-aaa-------------------------------atcat-agaccctccactccacagcctgaagatcc---aggagatgacccttc-gtac----acctgggagc------------------------------------------------------------------------------------------------------------------------------------------------------------------------------------------------------------------------------------------ctttagag-gatct---a--------------------------------------------------------------------------------------------------------------------------------------------------------------------------------------------------------catttgctctttcgaagaaa---------tcctcaggaaagtaac-----------------tgct------------------catgagtctaa-----------------------------------------------------------------------------------------------------------------------------------------------------------------------------------------------------------------------------------------------------------------------------------------------------------------------------------------------------------------------------------------------------------------------------------------------------------------------------------------------------------------------------------------------------------------------------------------------------------------------------------------------------------------------------------------------------------------------------------------------------------------------------------------c-ttacatcc-ttgca-ttaacagggctatca------------ctc-tt--------------aactttgc-tatttgtgaccgaacttcatgtggtc-------------------acccctacggattggcctacatttcataaactctctcctt------atccata--------------gct-----------------------------tactgcctaagtctacttctaatagcgctcc-----tcttctcactctgata------ttatcacacc----ct---------------------------------------------------------------------------------------------------------------------------------------------------------------------------------------------------------------------------------------------------------------------------------------------------------------------------------------------------------------------------------------------------------------------------------------------------------------------------------------------------------------------------------------------------------------------------------------------------------------------------------------------------------------------------------------------------------------------------------------------------------------------------------------------------catatcatacagggcttataggtcccttggtcaccaatctacaaattccatctacct--caaacttcacttgtgtgaattctact--aaccactccaatgcttccctaggccaaaattggtttgctttatccccagacctcaactgcctagcaccaggcttactctttgtttgtggcagctcagcttaccaatgcctgaacaatacccctggggaaatatgccttctctcc-atcctcct--------------------------------gcccccatgatgatttacaccaactctcaggtgcag--agtctt----ctcctgccaagaccatgc---catactcaaacccta------------------------attatccctttcataa----------------tggggact------ggaataata---------ggaggacttggta-ctagcattagaag-----aattactacc----------------------------------------------------------------------------------------------------------------------------------------------------------------------------------------------------------------------------------------------------------------------------------------------------------------------------tctactcag-tt-tt------actataagctg-tcttaggag---ttaaatgatggcatag-aaaa---ggttgctgattctctctg-----------cagaagcagctgactc-----ttcaaaa-----------------------------gcaggttaactc----------------------------------------------------------------------------------------------------------------------------------------------------------------------------------------------------------------------------------------------------------------------------------------------------------------tctagctgcc-acagct---cttcaaaat-------------agaagggccccggatttgctaag----------------------------------------------------------------------------------------------------------------------------------------------------------------------------------------------------------------------------------------------aaca--------g------------acataggaggaatct-----gtc-tcttttt-tt-agaagaat----------------------------g------gt--------------------------------------------------------------------------------------------------actactttgt-aaaccaattgggtattgtctt----------aa------------------------------------------------------------------------------------------------------------------------------------------------------agtt-----------------------------------------------------------------------------------------------------------------------------------------------------------------------aaataactcagaga-c------------------------------------caatcaaat------------------------------------------acaggatt----------------------------aaataccttc--------------------------------------------------------------------------------------------------------------------------------------------------------------------------------------------------------------------------------------------------------------------------------------------------------------------------aagaaac------------------aggaggg-tggagc-ttg-tttaacaactaactgtcct--------ggctctatcct-----------tt-tctaggccggt-ctataaccattct-------attattgctggccttc-----------------aggcctctcatctttaaccttcttgtcaaattcatttctact------------------------ggaatt-----------gaggccatgaggctaca-aatggtcctgc------------------------------------------------------------------------------------------------------------------------------------------------------------------------------------------------------------------------------------------------------------------------------------------------------------------------------------------------------------------------------------------------------------------------------------------------------------------------------------------------------------------------------------------------------------------------------------------------aaatggaacccc-agatgtccttggctca-------------------------------------------------------tgagttctatc--atggacctc---------------------------------------tggat-------cacccctgg-----------aaaact-cccctctggaag-aaacctcaactgcagggcccc-ttcta---tgccccaattcagcaggaagtagtt----------------------------------------------------------------------------------------------------------------------------------------------------------------------------------------------------------------------------------------------------------------------------------------------------------------------aaagagcgatcaatg-cccat--gtcccaacagcagctggactttcctattcagag-g---------------------agggactga-----------ggggc-----tgt-gtt----------------------------------------------aaggaaatgtctcttccccgg-cccacaa-g----ggg------------------------agaagtttc---------------------------------------------------------------------------------------------------------------------------------------------------------------------------------------------------------------------------------------------------------------------------------------------aa-------------------------------atgtagaagtgtc---------------ccatc------------------------------------------------------tcca-tgc-------ctccatttggagaccagaggggtttc------------------------------------------------------------aaatgtaaag---------------------------------------------------------------------------------------------------------------------------------------------------------------------------------------------------------------------------------------------------------------------------------------------------------------------------------------------------------------------------------------------------------------------------------------------------------------------------------------------------------------------------------------------------------ttgtt--------------------------tgtct-ggttt---------------tc-----------ctgcac-------------------------acaggc--------------------------------------------------------------------------------------caggtagagaaa-gccaggtggggctcttttgtccc---------------------------------------------------------------------------------------------------------------------------------------------------------------------------------------------------------------------------------------------------------------------------------------------------------------------------aaattc-c-----ca----------cca-aaagctct-gagag--------------------------gacggggc--------------------tcttttactcacggttatagaccaagcagccaatc---------------cagtatcacagtc-------aaag---------atc-aatca-ctct---------------------ggaggaagtctg----------aaagaac--ttctctca-------ttggatg-agaacatgaatc-c-aaagggaatatctcaaaggtt---------------------------------------------------------------------------------------------------------------------------------------------------------------------------------------------------------------------------aaaactt----tagc-c-------------------------------acttc-taccta-------------------------------------------------------------aatggat---------------------tt---------------------------------------------------------------------ccc-----------------tctct-aggt------------------tcccctccc-acaa---------------------------------------------------------------------cagag-----------t--------------------------------------------------------------------------------ggga-------------------------gctg---------------------------------------------------------------------------------------------------------------------------------------------------------------------------------------------------tcttct-----------------------------------------cttttg--------------------------------------------------------------------------------------ctctctctctctctgtc------------------------------------------------------------------------------------------------taataaattgctc-------------ttctgcaaaa--------------------------------------cacttt-gg-gtccacgat-------------------------------------------------------------------------------------------tttattgta-acagt-aaacccactgtgc-----------------------------------------------c-tctggggccccttt-------------------------------------ccccattctt---------------------------------------------------------------aggggttagagaggccaagaacc--------------------------------tactaactctgg---------------------------------------------------------------------------------gagct-------------------------------------------------------------------------------------------------------------gggtac-------atcactgggttatagtaggga--------------------------------------------------------------------------------------------------------cttg-------------------------------------------gtt----------------tct-------------------------------at---------------------------------------------------------------------------------------------------------------------------------------------------------------tttcctgcctctg
>saiBol1_JH378129_15782082_15792821_PV
tgagg-----------------------------------------------------------------gatggtgttaaag------------------------------------------------aaacttat---------------------------------------------cttccta------------------------------------------------------------------------------------gg-ttcacta--gggga-----------------------------ggggtttcaaatgtag----------------------------------------------------------------------------------------------------------------------------------------------------------------------------------------------------------------------------------------------------------------------------------------------------------------------------------------------------------------------gagtttc----------------------------------------------------------------------------------------------------------------------------------------------------------------------------------------------cctgctcc--------agg--------------------------------------------------------------------------------------------------------------cctccatgcagagaccagaggggtttcaa---------------------------------------------------------atgtaaagttc----------------------tttg-tct-g-------------------------------------------------------------------------------------------------------------------------------------------------------------------------------------------------------------------------------------------------------------------------------------------------------------------------------------cttttcct------g-------------------------------------------------------------cacacaggc---------------------------------------------------------------------------------------------------------------------------------------------------------caggtagg------gaaag-cagg-----------------------------------------------------------------------------------------------------------------------------------------------------------------tggggctcttttgtccc---------------------------------------------------------------------------------------------------------------------------------------------------------------------------------------------------------------------------------------------------------------------------------------------ca--------------------------------------------------attcct----------------------------------------------------------------------------------------------------------------------------------------gctgagagctc---------------------------tgggaggagggggctctgtt-----------------actcagagttgtagactaagcagccaatcc---------------agtatcag-agtc-a------------------------aagattaa------------------tcactccagagaaaatttg--------------------aaagaac-------------------------ttctctcatt---------------------------------ggaca----agaaca-tgaatgggga---------------aggaataacttaaaaggttaa------------------------------------------aa-----------------------------------------------------------------------tttcagccg--------------------------cttc-cac---------------------------------------------------------------ctaaagg-----gatttccc----------------------------------------------------------------------------------------------------------------------------------------------------------------------------------------------------------------------------------------------------------------------------------------------------------------------------------------------------------------------------------------------------------tctct-----agg----------------------------------------------------ttcccctccc----aca----------acagtgtgggagct-gtcttctctatt-----------------------------------------------------------tctct--------------------ct--ctctctctctc-------------------------------------------------------------------------------------------------------------------------------------------tctctctct--------------------------------------------ctc---------------------------------------------------------------tctctctct-------------------------------------------------------------------------------------------------------------------------------------------------------------------------------------------------------------------------------------------------------------------------------------------------------------------------------------------------------------------------------------------------------------------ctct----------------------------------------------------------------------------------------------------------------------------------------------------------------------------------------------------------------------------------------------------------------------------------------------------------------------------------------------ctccaa---------taaat----------------tgttcttctgcaaaa------------------------------------ctc---tttg-ggtccacga-t-tttattcgaatggt--------------------------------aaattta----ccgcacc-tctg--------------gg--------------gcccat--------ttccccatactta------------ggggtt-agagaggccaagatcct------------------------------------------------accagctct------------------------------------------------gg--------gagctggg--------------------------------------------------------------------------------------------------taca---------------------------------------------------------------------c-cccccag-ttag---gtc------------tgtggcaagccagcc--------aggag-------------------------------------------------------------------acattggactt-------------------cagagcaa----------tgagtg----atattggact--------------------------c-ctttcac-------------ttgc--taatcagtcct-ttcccttc--------ttaattttgtt------------------aaggaggt--------------------------------------------------------------------------------------------------------------------------------------------------------------------------------------------------------------------------------------------------------------------------------------------------------------------------------------------------------------------------------------------------------------------------------------------------------------------------------------------------------------------------------------------------------------------------------------------aaaa----------------actgggtgcc----------------------------------------------------------------------------------------------------------------------------------------------------------------tgtca-gccatctaag------------agcgactagca-------------------------tggcca-------------------ctgg------------cct-------------------------------------------------------------------------------------------------------------------------------------------------------------------------------------------------------------------------------------------------------------------------------------------------------------------------------------------------------------aaagacac----------------------------------------------------cgt-gtcagg--------ctttctggga------------------------acgga----------------------------------------------------------ctctg-t---------------aacaa-----------------------------------------------------------------------------------------------------------------------------------------------------------------------------------------------------------------------------------------------------------------------------------------------------------------------------------------------------------------------------------------------------------------------------cccccagctcttcagaac---------------------------------------------------------------------------------------------------------------------tgggagagttggt--------------------------------------------------------------------tag-------------------cc---------------------------------------------------------ccaaaccagct-tct--cttt-ctta-----------------------------------------ctgttctttctttc-------------------------------------------------------------------------------------------------------tctgggccaagcca------------------------------------------------------------agggttggca-----------------------------------------gaag--------------------------------gaactcccagttc----------------------------agtccagttg-----------------------------------------------------------------------------------------------------aggttgtggc----------------------cctcct---------------------------------------------------------------------------------aagaacaagccaccta--------------tgtgagcc-----------------------acaccagg-------------------------------------------------------cct------ttcaga-tcccaacc-ttctg-----------------------------------------tgtccag---------------------------------------------------------aattt-------------------------------------------------------------cc-----------------------t--------------agctctt----------tcctctaaaatattt-------cctaca------catgaggctattacacttcttgc----taagactttga----------------------------------g--------------------------gc----tcttggggtggcagtccagggacccttgcccttggtgccctca----------ggcttatg-------------------------------------------------------------------------------------------------------------------------------------------cctatg----------------------------------------------------------------------------------------------------------------------------------------------aggacc-------------------------------tcctacagt-ag--------aaatacaca-gggc--------------------------------------------------------------------------------------------------------------------------------------cagttcccttagtctgctgtgctacattatgccctaa-----------cagagccaga---c--------tatcagtgg--------------------------------gtactg-gagg-ctat--------------------aggacatttt--------------------tgggttttttt-------------ggtc-ac------------------cataa-tttccc---------------aatccca-------------------------------------------------------------------------------------------------------------ctgagtggtgcc--------------------agaatc-caatgacat-------------acaatt-----------tgtctttcctaggatcag----c----------------------------------------------------------------------------------------------------------------------------------------------------------------------------------------------------------------------------------------------------------------------------------------------------------------------------------------------------------------------------------------------------------------------------------------------------------------------------------------------------------------------------------------------------tttcc------------------------------------atatggca-gaacttctccatctagaataccata-------------------gtcagacctgg--tccaaggctcaaatagt----------------------------------taattacaggccccacaaccc----------t-agggcatattcc-------------tttgattgaaagtgagtt----gaggaagaaggcttggttcccaaggg------ct-tggttc----c---agcctc-----ggccacg--tgg-----ttagccattactttct-------------------------------------------------------------------------------------------------------------------------------------------------------------------------------------------------------------------------------tt---------------------------------------------------------------------------------------------------------------------------------------------------------------------------------------------------------------------------------------------------------------------------------------------------------------------------------------------------------------------------------------------------------------------------aagaatgttgtgtt---------------------------tata-gg---------c----------------------------------------------------------------------------------------------------------------------ccctctcaaggag---------------------------------------------------------------------------------------------------------------------------------tttatcct-------------------------------------------------------------------------------------------------------------------------------------------------------------------------------------------------------------------------------------------------------------cct-agggcagttttatgat---------------------------------------------------------------------------caggcctatg------------gtagttgaa------------cacttgctaggaaatat-------------tg---gcagc-------catcacccaagcctc-----------------------actggcctagttct----------------------tcaaggatacact------------g-----gtaca-------g-gacc------actgagcccag----------cag-----------tcc--------tcatgttctca-----aggtggc-----taa-aaaggacat-tagac-------------------agtta-------------------------gagtgtgccca-tgatgccagtaa---------------------------------------------------------gtgtgact-aaacaca-cacat-------------g----------------------------ggtgg-----------------gcccagaa-------------------------------------gat----------gatcatgcatctat------------------------------------------------------------------------------------------ggcac-aaggcaaactgcaaggtgc-------------------------------------------------------------tataac--------------------------------------------------------------------------------------------------------------------------------------------------------------------------------------------------------------------------------------------------------------------------------------------------------------------------------------------------------------------------------------------------------------------------------------------------------caggg----------gatgcccca-g-----------------------------------------------gctagcag--------------------------------------------------------------------------------------------------------------------------------------------------------------------------------------------------------------------------------------------------------------------------------------------------------------------ttgcaa----ggaataa--ccagg---------------------------------------------------ga----------tgcagg----------------------------------------------------------------------------------------------------------------------------------------------catccctgtgttcaa-tttcaga-------------------------------------------------------------------------tgggtgc-tactc-------------------------------------ttctcaaggc------------------------------------------aaaat-------------------ca-cct----t-agagtatatcctgaataa---ctggtaccaattt---------ga-------------------------tccacaatatttgaa------------gaagaagca----------------------------------actt---------------------a-----tttttctctgccaagc--------------------------------------agtgtggcc-------------------a----cgatacc---------------------cactgccaagagg-agaaacctggtccccgaaggaaagtat--------aaattataacacc---cttctac--------------------agttagacc----------tt-t-tc----tgt-aagagag-aggtaaat--------ggattgaggtcccctatg------tgcaa-gtgttctttt-----------------------------------------------------------ctctaagggataatcctcagctacataaggcttgtagcct-atgcccta---------------------ctgg-ccccttc----tcagg-----actacctcca-tattcaggactccttgtggctcctctctccactgatg-------ctg----accaggtctcctcagctcc-tat---aacccaagagaagtcaggaaaggcca-aaatggccaaggcatctcaggctac------------taggatgccccg-------------------------------------------------------------------------------------------------------------------------------------------------------------------------------------------------------------------------------------------------------------------------------------------------------------------------------------------------------------------------------------------------------------------actctgccccctatgggcagtaggagaagaatttgacccaactggaat-acatac---------------------cccttttcactttctgacttaaagcaaa-----------------------------------------------------------------------------------------------------------------------------------------------------------------------------------------------------tcaaggtggacttag----------------------------------------------------------------gaaaattttcagatgactctgacatgt----acatagatgttctgca-----gggcctggg-tcagtcctttaaattagatt-----------------ggaaagacatcatgttact----------------------------------------------------------------------------------------------------------------------------------------------------------------------------------------------------------------------------------------------------------------------------------------------------------------------------------------------------------------------------------------------------------------------------------------------------------------------------------------------------------------------------ggttagttagaccctaaccagcagt------gagagagaggctgctt-tagcagtaact--agagtttgggga--cacctggtacctt-agt-caagtacatgaccaaatgacat-------------------------------ttagaggaaaaggatggatttccta----------caggtaga-----------------------caggcag------------tccctagcgtg----------------------------------------aatcctaactcagaa--cagggggactggagtcata-ggcacctattga------tctgcatactt-------------------gagggatt-aaggtgaactag-------------------------------------------------------------------------------------------------------------------------------------------------------------------------------------------------------------------------------------------------------------------------------------------------------------------aaaaaagcccatgaatgatgcaatgttat------ccaccataactcagagaaag--------aaagaaa-gcc-----------------------------------aa-----cagacttcctttt-----------gtggtta-----------tggga-------------------------------ggcctt-------aa----------------------------------------------------------------------------------------------------------------------------------------------------------------------------------------------------------------------------------------------------------------------------------------------------------------------------------------------------------------------------------------------------------------------------------------------------------------------------------------------------------------------------------------------------------tccc-------------------------------------------------t-gtcaccaggctccatt----------------------------------------------------------------------------gtgggtc----------------agctaatac----t-g------------aaagacaaatttatt-------------------------------------------------------------atgcaatcagcagtggat-------------at-----------------------------------------------------------------------------------------------------------------------------------------------------------------------------------ttgaagg-----------------------------------------------------------------------------aagctccagaag------------------------------------------------------------------------------------------------------------------------------------------------------------------------------------------------------------------------------------------------------------------------------------------------------------------------------------------------------------------------------------------------------------------------------------------------------------------------------------------------------------------------------------------------------------------------------------------------------------------------------------------------------------------------ctggacctggagccagaacag----------------------------agtctagaatcat-----------------------tactaaatctagcaacctta-gtgtt-----------------------------ctataa-tggagaccaggag----------------------------a---------------------------------------------------------------------aacag------------------------------------------------------------gc--t------------------------------------------------------------------------------------------------------------------------------------------------------------------------------------------------------gaa-----------------------------agggataag---agagacaaa-------------------------------------------------------------------ag-aaaggccacagccctagtcatggccttca--------ggcaagtagac-------------------caaaggggctcaga-----------------------------------------------------aaag---------ggaaagg-----------cttggg-----ttagccaccagtctggaagacctttctatcactgtggccttttgggacac-tttaag------aa-agattgtccccaga-ggaatggac-------------------------------------------------cacc-----------------------------------------------------------------tcctcatccttgc------------------------------------------------------------ccactgtgccaaggggatcac--------------------c-----------------------------------ggaaagcac-----------------------------------------------------------------------------------------------------actgtcccag------------------------------------------------gga-ataaaggtt-cccaggg-------cctgaggtgtctaaccagatgacccaatgacaggactgag-----------------ggtg-cctg-g----------------------------------------ggcaagctccaacac----------aagccatcacc-ctcactgagccaaaggt------------------------------aaagca-----------aac----gatagagggccagg-ag-gt-----------------------------------------------------------------------------------------------cgatcttct---------cctggacactg----------------------------------------------------------------------------------------------------------------------gcgtggccttctcag-------ttttgctt---tcctgtactggatggttgtcct--------------tcaagtc----------------------------------------------------------------------------------------------------------------------------------------------------------------------------tg-------------taactgcccgaggagtcctaggacaagcagtctcccgatatttctcccagcccctaagctg-taa-ctgg---ggagatatactcttctc--------------ccatgccttcctcatcatgcc---------------------acta-gggcgggaccta-ttagccagagcagaaaccat------tatctatatgaatattg---gggag-----------------------gaaatccctcactgctgcccattatttgaagaa-aaa----attaatcc--------------caaggttt-ggg----------------------------------------cgatggaggg----------------acaatttggacgggc--aaagaatgcatgcccgattcaaataaggctgaaggatctcacctc-ttttccttaccaaagacagtacccct-g-aagaccggaagcc-----aaaaag------------------------------------------------------------------------------------------------------------------------------------------------------------------------------------------------------------------------------------------------------------------------------------------------------------------------------------------------------------------------------------------------------------------------------------------------------------------------------------------------------------------------------------------------------------------------------------------------------------------------------------------------------------------------------------------------------------------------------------------------------------------------------------------------------------------------------------------------------------------------------------------------------------------------------------------------------------------------------------------------------------------------------------------------------------------------------------------------------------------------------------------------------------------------------------------------------------------------------------------------------------------------------------------------------------------------------------------------------------------------------------------------------------------------------------------------------------------------------------------------------------------------------------------------------------------------------------------------------------------------------------------------------------------------------------------------------------------------------------------------------------------------------------------------------------------------------------------------------------gggctacaggatatgg-taaggaac----------------------------------------------------------------------------------------------------------------------------------------------------------------------------------------------------------------------------------------------------------------------------------------ttaaaa-----------------------gatca-g---------------gatatagtca---------ggacctacaacag------cccttgt--------------------aatactc-cagtttt-----------------------aggaatacaggaa-cctaatggac-------aatggaggctggt--------------gcaggatctcagg-cttat---taatgaagctg-------------tgatccctttagacccagctctacccaacccacacacctt-gctctctcaaataccaggagag---caat-----------gatttacagtcctagaa-ctcaaggatgc-----ctttttc-----tgtattccatcacatcctgactcctggtttctgtttgc---ctttgaagacccgttagaccagaagtctcagctca-cttggacagtgttagcccagagctttcaaaatagcccccacctgttcggccaggc----tc--ttgctcaggaccttagtca-tttttcacgtccaggta-cct-ggttcttcaata----tgtg---------------------------------------------------------------gatgactta-at------------------------------ttaactatgaactcagaaacccagtgtcagcaggccacccaggacc--------------------------------------------------------------------------------------------------------------------------------------------------------------------------------------------------------tcctaaacttt------------------ctagccacctgtggatgtaatgtttccaaatcaaaagcctaac-----------------------------------------------------------------------------------------------------------------------------------------------------------------------------------------------------------------------------------------------------------------------------------------------------------------------------attgtaggccat-------aggtaaga-tacctaaggcttgtct----t-gtctaagggcac-caagcccttggt--tgagaacctctctaacccatactggtcttccc-ctgtccag-------------aaacattaaaacagttgtggggattcttagaa--------ataact-ggtttc-tgccgattgtggattcccagatatggtgaaacag----------------------------------------------------ccaaatccctatacact------------------c-tgattaaggaaaccc-agaaag-ctaaca---ccc-------atctaacacaatg--------------------------------------------------------------------------------------------------------ggaccctat---------------ag--ctgaggcagcctttcagaccctgaagcaggcactactgcaggctccagctctaagccttcctaca----------------------------gggaacagc-ttct-----ctct-tatgctacagaaaagtgaggagtggtact-----gg------gggttctcacccagacttgggg-gaccatgccacatctggtggcatacctaagtaaggaaattaat-gcaacagcaaaag-tctggccatactgcttgtgagttg--------tagctacagtggc-tata---------------------ttggtctcagaagctgtt--------------------------------------------------------------------------------------------------------------------------------------------------------------------------------------------------------------------------------------------------------------------------------------------------------------------aaaatagtacaagggaaagatctaactgcatggactttacatgatgtagctggaattctggcctcta-------aaggaggcttgtggct------------------------------gtctg---acaaccgctt-actcaaa-tatcaggc---ct---taatgctcaaagggactgtacttcagc----------------------------------tgtacacatgtgtagccctaaatccagctacttttcttcctcagg-----aagg----gataaagaacatgac--catcagcagattatagcccagaactatgagccttgagaggatctctt-------------------------------------------------------------------------------------------------------------------------------------------------------------------------------------------------------------------------------------------------------------------------------------------------------------------------agaaac----tcctctagccaatcctgaccttaa--------------------------------------------------------------------------------------------------------------------------------------------------cc---cata---cactgatggaagttcattt-at--ggaaaatggagtttgaaagtcaggatatgcaggagtcagtgatcaaacagagct--------------------tgaa---agtaattccttttctcccagaacttgtgcccaa-----------------------------------------------ct-gcagaactagtagc-------ccttactcaagctctaaaattaggaaaag-aaaagagaataa--at---atatacacagattccaaat--------atgcttacctggttctgcatgctc-------atgctgccatgtggaaggaaagagagttcctaacctcagcagg------------------------------------------------------------------------------------------------------------------------------------------------------------------------------------------------------------------------------------------------------------------------------------------------------------------------------------aactcccattaagtat---------------------------------------------------------------------------------------------------------------------------------------------------------------------------------------------------------------------------------------------------------------------------------------------------------------cataagggaaacttagactta-ttacaagctgtccaagaaccca-aagaggtagcagtcttatacttccgaggtcaccag-gaa-ggagatgagaag-gaagcaacggacaa-----------tcaccgagctaacatagaag--c-aaaa------agggcagc-ttgacaagaa---------tttata---------------------------------------------------------------------------ga-agggcctttaa--tatg------------------------------------------------------gaaaactc---------------------ctgtccagggaactagacctcaatactcatcagaagaggtaagagtggagaaagtcccagggaca---------------------------------------------------------------------------------------------------------------------------------------------------------------------------------------------------------------------------------------------------------------------------------------------------------------------------------------------------------------------------------------------------------------------------------------------------------------------------------------------------------------------------------------------------------------------------------------------------------------------------------------------------------------------------------------------------------------------------------------------------------------------------------------------------------------------------------------------------------------------------------------------------------------------------------------------------------------------------------------------------------------------------------------------------------------------------------------------------------------------------------------------------------------------------------------------------------------------------------------------------------------------------------------------------------------------------------------------------------------------------------------------------------------------------------------------------tag---tctttcttcaagatggctaact---------actgaagagggaaaag-tactcc-------tacctgct--gccagccggtggaaagtacttaaaaccctacaacaaaccttccatatgggtgtagcgaata--------cacatc-----aaatggcc-aaatctatattta---------------------------------------cagaaaaatgtc-cttcaaagctgtccaac----------------------------------------------------------------aaatagacaaaggatgtgaaatataccagaaa----aataatcctttggcac-atcgcaaagtt-cctcctggggaagagtgaattgatcattacccaggtaaggactggcaaatggactttaca---catatgcttaagtctcagggatatcagtatctgctaatatgtgtagatacctacacaaactgggttgatgctttcccctgtagaac-aggaaaagcccaag----aggtaata---agagtcctgatt--------aatgaaat-aatccctagg-tt-----------actg--tcttcaaa-acaataatggccctgccttcaaagc-------tgcagtaacc---------caaggaatttgcaaagtgtgagaaatacaat---gttatctccactgagcttggaggcctcagtcctcagggaaagt--gg-agaagatgaatgaaattctt------------------------------------------------------------------------------------------------------------------------------------------------------------------------------------------------------------------------------------------------------------------------------------------------------------------------------------------------------------------------------------------------------------------aagtgatacct-aaaga-aactggcacaggaagcccacctcc-------------------------------------------------------------------------cttggcctt-----------ctctatta--------------------------------------------------------------------------------------------------------------------------------------------------------------------------------------------------------------------------------------------------------------------------------------------------------------------------------tcaatatcacacttaagggcttgaaactctcctc-agaaaataggactcag----cccctatga---------------------------------------gatgctttatgaatgg---------ccctttcttactaaggatctcatattag---------------acaaggaaa----------------------------------------------------------------------------------------------------------------------------------------------------------------------------------cagaaaatctaa----------------------------------------------------------------------------------------------------------t-aaaagat-------------ataa------------------------actccttggctaagtaccaacaggctcttg-gaacc----tgac-----ctgaaggacacccta-gggaaaaagggaaagagttgttctgcc---------------c-tggagagttggtgcttgtt-atgtc-------tctcctcttagg--------ctctcact-ctccaggtccgtctagagaagg--------------acc-a-ttt--tcag--ttattctgtct-accccaatggcatttaaggtggtggaaact---------------------------------------------------------------------------------------------------------------------------------------------------------------------------------------gac-------------------------ttgtagattcat--cactc--agatgaagccttggacacctc----------------------------------------------------------ct-gaag-aaa-------------------------------atcat-agaccctccactttgcagcctgaagttcc---aggagatgacccttt-gtac----acctgtgagc------------------------------------------------------------------------------------------------------------------------------------------------------------------------------------------------------------------------------------------tgttagag-gatct---a--------------------------------------------------------------------------------------------------------------------------------------------------------------------------------------------------------tgtttgctctttcgacgaga---------tcctcaggaaagtaac-----------------tact------------------catgagtctaa-----------------------------------------------------------------------------------------------------------------------------------------------------------------------------------------------------------------------------------------------------------------------------------------------------------------------------------------------------------------------------------------------------------------------------------------------------------------------------------------------------------------------------------------------------------------------------------------------------------------------------------------------------------------------------------------------------------------------------------------------------------------------------------------a-tcacatct-tggca-ttaacaggactatta------------ctc-tt--------------gactttac-tatttgcagccagactctatgtggtc-------------------acccctacggattggcctacatttcataaa--ctctcctt------atccaca--------------gct-----------------------------tactgcctaattatacttctaatagctctca-----tcttctccctctgata------ttatcactcc----ct---------------------------------------------------------------------------------------------------------------------------------------------------------------------------------------------------------------------------------------------------------------------------------------------------------------------------------------------------------------------------------------------------------------------------------------------------------------------------------------------------------------------------------------------------------------------------------------------------------------------------------------------------------------------------------------------------------------------------------------------------------------------------------------------------caaatcatacagggcttaaatg-----tggtcaccaatctacaaattccatttacct--caaacttcacttgtgtgaattctact--aacaactccaatgcttccctatgccaaaactgggtttctttattcccaggcctcaactgcatagaaccaggcttatcctttgtttgtggcatctcagcataccgctgcctggacagtacccctggggaaaaataccttctctcc-atcctagt--------------------------------acccccatgatgatttataccaactctcaggtgcag--agtctt----ctcttgccaaggccacat---catactcaatcccc-------------------------attattcctttcataa----------------tgggggct------ggaataata---------ggaggacttggta-ctagccttagaag-----aattactacc----------------------------------------------------------------------------------------------------------------------------------------------------------------------------------------------------------------------------------------------------------------------------------------------------------------------------tctactcag-tt-tt------actataagcta-tctcaggag---ttaacttatgacacag-aaaa---ggttgctgattctctctg-----------cagaagcagctgactc-----ttcaaaa-----------------------------gcagcttaactc----------------------------------------------------------------------------------------------------------------------------------------------------------------------------------------------------------------------------------------------------------------------------------------------------------------tttagctgcc-acagct---cttcaaaat-------------agaaaggccctggatctgctaac----------------------------------------------------------------------------------------------------------------------------------------------------------------------------------------------------------------------------------------------aacg--------g------------agagaggaggaatct-----gtc-tcttttt-------agaat----------------------------g------ct--------------------------------------------------------------------------------------------------gctactttgt-aaaccaattgggtattgtctt----------ag------------------------------------------------------------------------------------------------------------------------------------------------------agtttaa--------------------------------------------------------------------------------------------------------------------------------------------------------aaaaaaaaaaaaaaagaactcagaga-c------------------------------------cagtccaat------------------------------------------acagagct----------------------------aaataccttc--------------------------------------------------------------------------------------------------------------------------------------------------------------------------------------------------------------------------------------------------------------------------------------------------------------------------aagaaat------------------aggagtg-tgg--------------------ttgtcct--------ggctctaccct-----------ct-tctaggcccat-tagtaatcattct-------attattgctggccttc-----------------aggcctctcatctttaaccttcttgtcaaatttgtttcttct------------------------ggaatt-----------gaggccatgagactaca-aatggtcctgc------------------------------------------------------------------------------------------------------------------------------------------------------------------------------------------------------------------------------------------------------------------------------------------------------------------------------------------------------------------------------------------------------------------------------------------------------------------------------------------------------------------------------------------------------------------------------------------------aaatggaacccc-agatgtccttagctta-------------------------------------------------------taacttctatt--gtggacctc---------------------------------------tggatcaacttgcactcctgg-----------aaaact-cccctctggagg-aaaccttaactgtagggccca-ttcta---tgccccatttcagcaggaa----tt----------------------------------------------------------------------------------------------------------------------------------------------------------------------------------------------------------------------------------------------------------------------------------------------------------------------aaagagcgattaaca-cccat--gtcccaacagcagttggactttcctgttcagag-g---------------------agggattga-----------gggac-----tgt-gtt--------------------------------------------------aatcttctcttcctggg-tccacta-g----ggg------------------------agaagtttc---------------------------------------------------------------------------------------------------------------------------------------------------------------------------------------------------------------------------------------------------------------------------------------------aa-------------------------------atgtagaaatttc---------------ccagc------------------------------------------------------tcca-tgc-------ctccatttggagatgagaggggtttc------------------------------------------------------------aaacgtaaag---------------------------------------------------------------------------------------------------------------------------------------------------------------------------------------------------------------------------------------------------------------------------------------------------------------------------------------------------------------------------------------------------------------------------------------------------------------------------------------------------------------------------------------------------------ttgtt--------------------------tgtct-ggttt---------------tc-----------ccacac-------------------------acaggc--------------------------------------------------------------------------------------caggtagagaaa-gccagatggggctcttttgtccc---------------------------------------------------------------------------------------------------------------------------------------------------------------------------------------------------------------------------------------------------------------------------------------------------------------------------aaattc-c-----ca----------cca-aaagctgt-gggag--------------------------gagggggt--------------------tctgttactcagggttatagaccaagcagccaatc---------------cagtatcagagtc-------aaag---------atc-aatca-ctcc---------------------ggaggaagtctg----------aaagaac--ttctctca-------ttggatg-agaacatgaatg-c-gaagggaatatctcaaaggct---------------------------------------------------------------------------------------------------------------------------------------------------------------------------------------------------------------------------aaaactt----tagc-t-------------------------------gcttc-tactta-------------------------------------------------------------agtggat---------------------tt---------------------------------------------------------------------ccc-----------------tctct-gggt------------------tcccctccg-acaa---------------------------------------------------------------------cagtg-----------t--------------------------------------------------------------------------------ggga-------------------------gcta---------------------------------------------------------------------------------------------------------------------------------------------------------------------------------------------------tcttct-----------------------------------------cttttg----------------------------------------------------------------------------------------ctctctctctctgtc------------------------------------------------------------------------------------------------taataaatcgcac-------------ttctgcaaaa--------------------------------------cacttt-gg-atccacgat-------------------------------------------------------------------------------------------tttattcta-acagt-aaacccaccgtgc-----------------------------------------------c-tctggggccccttt-------------------------------------ccacattctt---------------------------------------------------------------aggggtcagagaggccaagaacc--------------------------------tactagctgggt---------------------------------------------------------------------------------ta---------------------------------------------------------------------------------------------------------------------------------------tatagtaggga--------------------------------------------------------------------------------------------------------cttt-------------------------------------------gtt----------------tct-------------------------------at---------------------------------------------------------------------------------------------------------------------------------------------------------------tttcctg------
>calJac3_c3_GL284977_random_41100_51973_PV
[truncated: 5,293,545 more chars]
